# Supplementary material for: Integrative analysis and machine learning on cancer genomics data using the Cancer Systems Biology Database (CancerSysDB)
Source: BMC Bioinformatics. 2018 Apr 24;19:156. doi: 10.1186/s12859-018-2157-7 (PMC5921751; doi:10.1186/s12859-018-2157-7)
Supplement: Supplementary file 1 — The source code of the database queries and workflow scripts for the three use cases reported in the paper. The results can be reproduced using the query results and analysis scripts provided. File query1.csv contains the barcodes of all samples for which mutation data do exist. File query2.csv contains the barcodes of all samples which carry a mutation in the gene of interest. Finally, query3.csv contains the survival data (according to Fig. 1a), a list of all mutations of patients in the cohort of interest (according to Fig. 1b), or a list of all genomic segments with aberrant copy number in the cohort of interest (according to Fig. 1c). There are small discrepancies between the number of patients with mutation data and the number of patients with survival data (Fig. 1a) and copy number data (Fig. 1c). (ZIP 4981 kb) [file 12859_2018_2157_MOESM1_ESM.zip › QuerySource/Fig1a/query3.csv]

TCGA-D3-A51T	days_to_last_followup	458
TCGA-EK-A2R7	days_to_last_followup	27
TCGA-BF-A5EO	days_to_last_followup	338
TCGA-04-1337	days_to_death	61
TCGA-IE-A4EK	days_to_last_followup	42
TCGA-HZ-7925	days_to_last_followup	361
TCGA-OR-A5JJ	days_to_last_followup	309
TCGA-DX-A8BV	days_to_death	1845
TCGA-BS-A0U5	days_to_last_followup	2204
TCGA-QQ-A8VB	days_to_last_followup	5324
TCGA-N6-A4VD	days_to_death	112
TCGA-ZR-A9CJ	days_to_last_followup	551
TCGA-D3-A51K	days_to_last_followup	559
TCGA-EL-A3H5	days_to_last_followup	1604
TCGA-AJ-A6NU	days_to_last_followup	30
TCGA-BR-8483	days_to_last_followup	25
TCGA-EX-A449	days_to_last_followup	34
TCGA-N8-A4PL	days_to_death	418
TCGA-DU-7006	days_to_death	349
TCGA-D3-A1Q9	days_to_death	961
TCGA-FG-A713	days_to_last_followup	159
TCGA-AB-2828	days_to_last_followup	2284
TCGA-CG-5717	days_to_death	212
TCGA-VS-A9UI	days_to_last_followup	953
TCGA-VS-A9UI	days_to_last_followup	1246
TCGA-VS-A9UI	days_to_death	1372
TCGA-YU-A90S	days_to_last_followup	971
TCGA-IN-8663	days_to_death	103
TCGA-QH-A65Z	days_to_last_followup	125
TCGA-EO-A3AZ	days_to_last_followup	469
TCGA-EO-A3AZ	days_to_last_followup	630
TCGA-EO-A3AZ	days_to_last_followup	826
TCGA-FG-A6J3	days_to_last_followup	322
TCGA-4X-A9FB	days_to_last_followup	353
TCGA-19-4068	days_to_last_followup	137
TCGA-AB-2835	days_to_last_followup	1673
TCGA-D3-A8GR	days_to_death	3943
TCGA-HT-7472	days_to_last_followup	1
TCGA-EY-A1GF	days_to_last_followup	532
TCGA-06-0412	days_to_death	291
TCGA-06-0412	days_to_last_followup	245
TCGA-W5-AA39	days_to_death	170
TCGA-QR-A700	days_to_last_followup	978
TCGA-DB-5280	days_to_last_followup	404
TCGA-BG-A0YU	days_to_last_followup	279
TCGA-16-1045	days_to_death	883
TCGA-16-1045	days_to_last_followup	883
TCGA-DB-5277	days_to_last_followup	1419
TCGA-HB-A3L4	days_to_last_followup	861
TCGA-HB-A3L4	days_to_last_followup	861
TCGA-HB-A3L4	days_to_last_followup	861
TCGA-HB-A3L4	days_to_last_followup	861
TCGA-HB-A3L4	days_to_last_followup	861
TCGA-HB-A3L4	days_to_death	1061
TCGA-06-0179	days_to_death	616
TCGA-06-0179	days_to_last_followup	578
TCGA-IG-A97H	days_to_last_followup	13
TCGA-26-6173	days_to_last_followup	241
TCGA-EK-A2RJ	days_to_last_followup	53
TCGA-3A-A9IS	days_to_last_followup	932
TCGA-AB-2807	days_to_death	181
TCGA-76-6285	days_to_death	254
TCGA-76-6285	days_to_last_followup	254
TCGA-EM-A3AI	days_to_last_followup	355
TCGA-C5-A8XI	days_to_last_followup	254
TCGA-DU-A7T8	days_to_last_followup	3787
TCGA-S9-A89V	days_to_last_followup	569
TCGA-12-0670	days_to_death	790
TCGA-12-0670	days_to_last_followup	790
TCGA-LN-A4A4	days_to_last_followup	3
TCGA-BR-8059	days_to_last_followup	25
TCGA-S9-A6WD	days_to_last_followup	1897
TCGA-S9-A6WD	days_to_last_followup	2114
TCGA-S9-A6WD	days_to_last_followup	2289
TCGA-L5-A8NN	days_to_last_followup	165
TCGA-27-1837	days_to_death	427
TCGA-27-1837	days_to_last_followup	427
TCGA-RY-A83Z	days_to_last_followup	301
TCGA-HW-7487	days_to_last_followup	409
TCGA-HW-7487	days_to_last_followup	409
TCGA-HW-7487	days_to_last_followup	605
TCGA-HW-7487	days_to_last_followup	1382
TCGA-HW-7487	days_to_last_followup	1382
TCGA-H6-A45N	days_to_last_followup	233
TCGA-GF-A3OT	days_to_last_followup	301
TCGA-DU-7008	days_to_last_followup	4752
TCGA-E1-A7YN	days_to_death	727
TCGA-E1-A7YN	days_to_death	727
TCGA-E1-A7YN	days_to_death	727
TCGA-2A-AAYU	days_to_last_followup	615
TCGA-27-2527	days_to_death	438
TCGA-27-2527	days_to_last_followup	438
TCGA-AX-A3FX	days_to_last_followup	4
TCGA-WY-A85B	days_to_last_followup	1003
TCGA-QQ-A5V2	days_to_last_followup	56
TCGA-QQ-A5V2	days_to_last_followup	56
TCGA-QQ-A5V2	days_to_last_followup	56
TCGA-02-0330	days_to_death	484
TCGA-02-0330	days_to_last_followup	484
TCGA-LN-A7HZ	days_to_last_followup	0
TCGA-FP-A8CX	days_to_last_followup	7
TCGA-12-1099	days_to_death	126
TCGA-12-1099	days_to_last_followup	104
TCGA-AB-2926	days_to_death	457
TCGA-B5-A11N	days_to_last_followup	1147
TCGA-B5-A11N	days_to_last_followup	1337
TCGA-B5-A11N	days_to_last_followup	1876
TCGA-S9-A7QY	days_to_last_followup	554
TCGA-4V-A9QU	days_to_last_followup	505
TCGA-4V-A9QU	days_to_last_followup	505
TCGA-4V-A9QU	days_to_last_followup	627
TCGA-AB-2971	days_to_death	792
TCGA-MO-A47P	days_to_last_followup	0
TCGA-MO-A47P	days_to_last_followup	227
TCGA-MO-A47P	days_to_last_followup	352
TCGA-TQ-A7RW	days_to_death	821
TCGA-HT-8113	days_to_last_followup	900
TCGA-IN-A6RR	days_to_death	205
TCGA-AB-3005	days_to_last_followup	2100
TCGA-AB-2990	days_to_last_followup	457
TCGA-B5-A11P	days_to_last_followup	1120
TCGA-IN-8462	days_to_last_followup	319
TCGA-DB-A4X9	days_to_last_followup	915
TCGA-BR-6452	days_to_last_followup	29
TCGA-BR-6452	days_to_last_followup	1055
TCGA-DB-5278	days_to_last_followup	1526
TCGA-DB-5278	days_to_last_followup	1526
TCGA-DB-5278	days_to_last_followup	2772
TCGA-SR-A6MQ	days_to_last_followup	1656
TCGA-XD-AAUI	days_to_last_followup	202
TCGA-24-1567	days_to_death	524
TCGA-24-1567	days_to_last_followup	524
TCGA-AB-2817	days_to_death	273
TCGA-EM-A4FO	days_to_last_followup	255
TCGA-DB-A4XG	days_to_last_followup	2219
TCGA-B7-5818	days_to_last_followup	3
TCGA-VR-AA4D	days_to_last_followup	1378
TCGA-VR-AA4D	days_to_last_followup	1378
TCGA-VR-AA4D	days_to_death	1405
TCGA-06-0747	days_to_death	82
TCGA-06-0747	days_to_last_followup	82
TCGA-YG-AA3O	days_to_last_followup	1096
TCGA-02-0114	days_to_death	3041
TCGA-02-0114	days_to_last_followup	3041
TCGA-06-0185	days_to_last_followup	1126
TCGA-06-0185	days_to_last_followup	1126
TCGA-06-0185	days_to_last_followup	2246
TCGA-EA-A5FO	days_to_last_followup	45
TCGA-EA-A5FO	days_to_last_followup	427
TCGA-EA-A5FO	days_to_last_followup	815
TCGA-WE-A8K6	days_to_last_followup	262
TCGA-WE-A8K6	days_to_last_followup	486
TCGA-WE-A8K6	days_to_last_followup	546
TCGA-D1-A16I	days_to_death	350
TCGA-14-0812	days_to_death	99
TCGA-14-0812	days_to_last_followup	99
TCGA-TS-A7PB	days_to_death	982
TCGA-DB-A4XC	days_to_last_followup	840
TCGA-27-1831	days_to_death	505
TCGA-27-1831	days_to_last_followup	505
TCGA-RP-A693	days_to_last_followup	10
TCGA-02-0086	days_to_death	268
TCGA-02-0086	days_to_last_followup	268
TCGA-AP-A052	days_to_death	669
TCGA-AB-2933	days_to_death	122
TCGA-BR-4361	days_to_last_followup	0
TCGA-AB-2889	days_to_last_followup	304
TCGA-32-1976	days_to_death	15
TCGA-32-1976	days_to_last_followup	15
TCGA-VD-A8KO	days_to_last_followup	26
TCGA-19-2631	days_to_death	213
TCGA-19-2631	days_to_last_followup	213
TCGA-MJ-A68J	days_to_last_followup	337
TCGA-SG-A6Z7	days_to_death	118
TCGA-02-0034	days_to_death	430
TCGA-02-0034	days_to_last_followup	430
TCGA-DU-5854	days_to_last_followup	257
TCGA-AJ-A3EK	days_to_last_followup	64
TCGA-06-0156	days_to_death	178
TCGA-06-0156	days_to_last_followup	164
TCGA-TQ-A7RM	days_to_last_followup	1116
TCGA-12-5299	days_to_death	98
TCGA-12-5299	days_to_last_followup	98
TCGA-HC-7740	days_to_last_followup	53
TCGA-06-0150	days_to_death	592
TCGA-YL-A8SL	days_to_last_followup	798
TCGA-3A-A9I5	days_to_last_followup	1612
TCGA-AB-2885	days_to_death	214
TCGA-02-0015	days_to_death	627
TCGA-02-0015	days_to_last_followup	627
TCGA-TQ-A7RU	days_to_last_followup	1032
TCGA-IW-A3M5	days_to_death	180
TCGA-08-0244	days_to_death	690
TCGA-08-0244	days_to_last_followup	690
TCGA-D3-A3CF	days_to_death	746
TCGA-28-5214	days_to_last_followup	432
TCGA-28-5214	days_to_last_followup	432
TCGA-28-5214	days_to_last_followup	432
TCGA-28-5214	days_to_death	713
TCGA-2G-AAFY	days_to_last_followup	728
TCGA-DX-A1L1	days_to_last_followup	1420
TCGA-DU-7302	days_to_last_followup	1834
TCGA-B5-A11E	days_to_last_followup	265
TCGA-B5-A11E	days_to_last_followup	265
TCGA-B5-A11E	days_to_last_followup	1820
TCGA-YZ-A980	days_to_last_followup	1283
TCGA-YZ-A980	days_to_last_followup	1601
TCGA-YZ-A980	days_to_last_followup	1862
TCGA-TM-A7CF	days_to_last_followup	1472
TCGA-TM-A7CF	days_to_last_followup	1688
TCGA-TM-A7CF	days_to_last_followup	1989
TCGA-FG-7641	days_to_last_followup	283
TCGA-FG-7641	days_to_last_followup	313
TCGA-FG-7641	days_to_last_followup	627
TCGA-S9-A6WG	days_to_last_followup	2146
TCGA-S9-A6WG	days_to_last_followup	2437
TCGA-S9-A6WG	days_to_last_followup	2602
TCGA-VQ-A8P2	days_to_last_followup	680
TCGA-VQ-A8P2	days_to_last_followup	848
TCGA-VQ-A8P2	days_to_last_followup	1160
TCGA-24-1560	days_to_death	1341
TCGA-24-1560	days_to_last_followup	1341
TCGA-HT-7858	days_to_last_followup	1540
TCGA-SW-A7EB	days_to_last_followup	176
TCGA-HT-7856	days_to_last_followup	1189
TCGA-SG-A6Z4	days_to_last_followup	256
TCGA-HW-A5KL	days_to_last_followup	294
TCGA-HW-A5KL	days_to_last_followup	633
TCGA-HW-A5KL	days_to_last_followup	878
TCGA-LN-A7HV	days_to_last_followup	0
TCGA-WH-A86K	days_to_last_followup	160
TCGA-EK-A2PI	days_to_last_followup	0
TCGA-EK-A2PI	days_to_last_followup	42
TCGA-EK-A2PI	days_to_last_followup	586
TCGA-16-1056	days_to_death	426
TCGA-16-1056	days_to_last_followup	406
TCGA-TQ-A7RK	days_to_last_followup	1341
TCGA-VQ-A8PD	days_to_death	496
TCGA-06-1086	days_to_death	208
TCGA-06-1086	days_to_last_followup	193
TCGA-B5-A0JN	days_to_last_followup	2068
TCGA-DU-7010	days_to_death	456
TCGA-EM-A22Q	days_to_last_followup	193
TCGA-QH-A6XA	days_to_last_followup	7
TCGA-VS-A954	days_to_last_followup	1295
TCGA-VS-A954	days_to_last_followup	1540
TCGA-VS-A954	days_to_last_followup	1714
TCGA-J4-A83I	days_to_last_followup	279
TCGA-AB-2938	days_to_death	304
TCGA-EM-A2OX	days_to_last_followup	88
TCGA-06-1806	days_to_death	466
TCGA-YD-A89C	days_to_last_followup	210
TCGA-06-0744	days_to_last_followup	595
TCGA-06-0744	days_to_last_followup	595
TCGA-06-0744	days_to_death	1426
TCGA-BR-4369	days_to_last_followup	0
TCGA-AB-2925	days_to_death	243
TCGA-24-1549	days_to_death	1721
TCGA-24-1549	days_to_last_followup	1721
TCGA-AB-2899	days_to_death	671
TCGA-Q1-A5R2	days_to_last_followup	105
TCGA-KO-8405	days_to_last_followup	2279
TCGA-19-1386	days_to_death	276
TCGA-19-1386	days_to_last_followup	276
TCGA-AF-A56L	days_to_last_followup	1760
TCGA-DW-7837	days_to_last_followup	1142
TCGA-HT-A618	days_to_last_followup	162
TCGA-14-0813	days_to_death	41
TCGA-14-0813	days_to_last_followup	41
TCGA-ET-A39K	days_to_last_followup	2058
TCGA-ET-A39K	days_to_last_followup	2205
TCGA-ET-A39K	days_to_last_followup	2434
TCGA-ET-A39K	days_to_last_followup	3267
TCGA-5P-A9K9	days_to_death	589
TCGA-FI-A2D4	days_to_death	243
TCGA-FG-A4MT	days_to_last_followup	744
TCGA-QH-A6X4	days_to_last_followup	192
TCGA-04-1536	days_to_death	885
TCGA-06-0165	days_to_death	324
TCGA-XU-A92W	days_to_last_followup	2600
TCGA-AG-3883	days_to_last_followup	31
TCGA-RD-A8NB	days_to_death	513
TCGA-DH-A7UT	days_to_last_followup	200
TCGA-DH-A7UT	days_to_last_followup	407
TCGA-DH-A7UT	days_to_death	531
TCGA-EE-A2GP	days_to_death	423
TCGA-32-1982	days_to_death	142
TCGA-32-1982	days_to_last_followup	142
TCGA-2Z-A9J9	days_to_last_followup	2294
TCGA-EJ-A7NG	days_to_last_followup	264
TCGA-EL-A3CW	days_to_death	1734
TCGA-AB-2821	days_to_death	822
TCGA-KM-8438	days_to_last_followup	4335
TCGA-KM-8438	days_to_last_followup	2317
TCGA-KM-8438	days_to_last_followup	4335
TCGA-KM-8438	days_to_last_followup	4622
TCGA-DU-A5TP	days_to_last_followup	433
TCGA-UW-A72T	days_to_last_followup	114
TCGA-DB-A64S	days_to_last_followup	469
TCGA-02-0058	days_to_death	254
TCGA-02-0058	days_to_last_followup	254
TCGA-36-2538	days_to_last_followup	763
TCGA-F5-6465	days_to_last_followup	103
TCGA-F5-6465	days_to_last_followup	1141
TCGA-F5-6465	days_to_last_followup	715
TCGA-F5-6465	days_to_last_followup	1506
TCGA-KM-A7Q9	days_to_last_followup	107
TCGA-ER-A19F	days_to_death	802
TCGA-AB-2858	days_to_death	577
TCGA-DW-7842	days_to_last_followup	92
TCGA-24-1850	days_to_last_followup	168
TCGA-KL-8326	days_to_last_followup	3322
TCGA-P5-A5F4	days_to_last_followup	23
TCGA-EJ-5508	days_to_last_followup	907
TCGA-EJ-5508	days_to_last_followup	1184
TCGA-EJ-5508	days_to_last_followup	1965
TCGA-DC-4749	days_to_last_followup	335
TCGA-DC-4749	days_to_last_followup	335
TCGA-DC-4749	days_to_last_followup	762
TCGA-AP-A0LQ	days_to_last_followup	1906
TCGA-AP-A0LQ	days_to_last_followup	1906
TCGA-AP-A0LQ	days_to_last_followup	2457
TCGA-MH-A854	days_to_last_followup	11
TCGA-3Q-A9WF	days_to_last_followup	235
TCGA-14-1037	days_to_death	587
TCGA-14-1037	days_to_last_followup	587
TCGA-2Z-A9JD	days_to_last_followup	1060
TCGA-HT-A5RB	days_to_last_followup	3
TCGA-AB-2905	days_to_last_followup	1611
TCGA-AG-3611	days_to_last_followup	0
TCGA-VS-A9UR	days_to_last_followup	455
TCGA-VS-A9UR	days_to_last_followup	611
TCGA-VS-A9UR	days_to_last_followup	793
TCGA-A4-8517	days_to_last_followup	1
TCGA-06-1805	days_to_last_followup	128
TCGA-06-1805	days_to_last_followup	128
TCGA-06-1805	days_to_last_followup	1031
TCGA-AG-3727	days_to_last_followup	30
TCGA-12-0692	days_to_death	111
TCGA-12-0692	days_to_last_followup	80
TCGA-2G-AAGX	days_to_last_followup	5164
TCGA-2G-AAGX	days_to_last_followup	5181
TCGA-2G-AAGX	days_to_last_followup	5514
TCGA-VW-A8FI	days_to_death	245
TCGA-FG-A711	days_to_last_followup	1329
TCGA-FG-A711	days_to_last_followup	1329
TCGA-FG-A711	days_to_last_followup	1329
TCGA-FG-A711	days_to_last_followup	1329
TCGA-FG-A711	days_to_last_followup	1329
TCGA-FG-A711	days_to_last_followup	1329
TCGA-FG-A711	days_to_death	1481
TCGA-BJ-A18Z	days_to_last_followup	184
TCGA-BJ-A18Z	days_to_last_followup	630
TCGA-BJ-A18Z	days_to_last_followup	1263
TCGA-12-3650	days_to_death	333
TCGA-12-3650	days_to_last_followup	333
TCGA-UW-A72R	days_to_last_followup	229
TCGA-24-1843	days_to_last_followup	106
TCGA-OR-A5K1	days_to_last_followup	2723
TCGA-OR-A5K1	days_to_last_followup	2938
TCGA-OR-A5K1	days_to_last_followup	3289
TCGA-F5-6811	days_to_last_followup	31
TCGA-V3-A9ZX	days_to_last_followup	137
TCGA-06-0124	days_to_death	620
TCGA-06-0124	days_to_last_followup	123
TCGA-IR-A3LH	days_to_last_followup	2394
TCGA-IR-A3LH	days_to_last_followup	2394
TCGA-IR-A3LH	days_to_last_followup	2394
TCGA-AG-3582	days_to_last_followup	31
TCGA-AG-A032	days_to_last_followup	31
TCGA-AF-3400	days_to_last_followup	387
TCGA-AF-3400	days_to_last_followup	387
TCGA-AF-3400	days_to_last_followup	1049
TCGA-D1-A0ZU	days_to_last_followup	578
TCGA-D3-A8GN	days_to_last_followup	4529
TCGA-28-2513	days_to_last_followup	222
TCGA-AF-3913	days_to_death	316
TCGA-DJ-A2QC	days_to_last_followup	305
TCGA-DJ-A2QC	days_to_last_followup	483
TCGA-DJ-A2QC	days_to_last_followup	1215
TCGA-P5-A5EX	days_to_last_followup	50
TCGA-24-1556	days_to_death	2148
TCGA-24-1556	days_to_last_followup	2148
TCGA-AH-6897	days_to_last_followup	140
TCGA-76-6664	days_to_last_followup	237
TCGA-76-6664	days_to_last_followup	237
TCGA-76-6664	days_to_last_followup	1101
TCGA-AX-A3GB	days_to_last_followup	440
TCGA-2J-AABT	days_to_last_followup	319
TCGA-A4-7287	days_to_last_followup	21
TCGA-A4-7287	days_to_last_followup	234
TCGA-A4-7287	days_to_death	597
TCGA-D3-A1QB	days_to_last_followup	2512
TCGA-QT-A5XO	days_to_last_followup	70
TCGA-HT-7604	days_to_last_followup	3283
TCGA-EB-A5UM	days_to_last_followup	0
TCGA-EB-A5UM	days_to_last_followup	414
TCGA-EB-A5UM	days_to_last_followup	779
TCGA-B5-A1MW	days_to_last_followup	220
TCGA-DH-5142	days_to_last_followup	922
TCGA-DH-5142	days_to_last_followup	922
TCGA-DH-5142	days_to_last_followup	1943
TCGA-KM-8639	days_to_last_followup	953
TCGA-KM-8639	days_to_last_followup	953
TCGA-KM-8639	days_to_last_followup	953
TCGA-EE-A2MK	days_to_last_followup	4403
TCGA-EE-A2MK	days_to_last_followup	4825
TCGA-EE-A2MK	days_to_last_followup	5487
TCGA-02-0064	days_to_death	600
TCGA-02-0064	days_to_last_followup	600
TCGA-DY-A1H8	days_to_death	992
TCGA-DY-A1H8	days_to_last_followup	992
TCGA-19-1787	days_to_death	385
TCGA-19-1787	days_to_last_followup	385
TCGA-P7-A5NY	days_to_last_followup	195
TCGA-3X-AAVC	days_to_last_followup	371
TCGA-5P-A9K6	days_to_last_followup	1914
TCGA-ZM-AA0B	days_to_last_followup	472
TCGA-E1-A7YQ	days_to_death	1578
TCGA-DE-A4MC	days_to_last_followup	529
TCGA-G7-A8LC	days_to_last_followup	262
TCGA-G7-A8LC	days_to_last_followup	527
TCGA-G7-A8LC	days_to_last_followup	702
TCGA-AB-2846	days_to_death	1402
TCGA-DX-A7EO	days_to_last_followup	3347
TCGA-DX-A7EO	days_to_last_followup	4121
TCGA-DX-A7EO	days_to_last_followup	4627
TCGA-IA-A83S	days_to_death	2609
TCGA-BQ-5894	days_to_last_followup	84
TCGA-F5-6813	days_to_last_followup	21
TCGA-F5-6813	days_to_last_followup	252
TCGA-F5-6813	days_to_death	598
TCGA-VS-A8Q8	days_to_death	978
TCGA-24-1416	days_to_last_followup	194
TCGA-13-1404	days_to_last_followup	201
TCGA-13-1404	days_to_last_followup	201
TCGA-13-1404	days_to_last_followup	2469
TCGA-SX-A71S	days_to_last_followup	1199
TCGA-SX-A71S	days_to_last_followup	1443
TCGA-SX-A71S	days_to_last_followup	1504
TCGA-E1-A7YS	days_to_death	466
TCGA-Y8-A8RY	days_to_last_followup	399
TCGA-N9-A4Q3	days_to_last_followup	1672
TCGA-G9-6332	days_to_last_followup	2328
TCGA-G9-6332	days_to_last_followup	2657
TCGA-G9-6332	days_to_last_followup	2657
TCGA-UW-A7GG	days_to_last_followup	1327
TCGA-32-4209	days_to_last_followup	338
TCGA-32-4209	days_to_last_followup	338
TCGA-32-4209	days_to_last_followup	594
TCGA-32-4209	days_to_last_followup	604
TCGA-32-4209	days_to_death	618
TCGA-EJ-A65D	days_to_last_followup	393
TCGA-2Z-A9JT	days_to_last_followup	504
TCGA-02-0115	days_to_death	476
TCGA-02-0115	days_to_last_followup	476
TCGA-KM-8443	days_to_last_followup	1128
TCGA-KM-8443	days_to_last_followup	1128
TCGA-KM-8443	days_to_last_followup	1520
TCGA-EI-6884	days_to_last_followup	83
TCGA-B7-A5TJ	days_to_last_followup	25
TCGA-IA-A83T	days_to_death	2684
TCGA-26-5134	days_to_last_followup	167
TCGA-DU-5852	days_to_death	205
TCGA-IM-A3U2	days_to_last_followup	81
TCGA-IM-A3U2	days_to_last_followup	312
TCGA-IM-A3U2	days_to_last_followup	563
TCGA-DC-6158	days_to_last_followup	212
TCGA-DC-6158	days_to_last_followup	216
TCGA-DC-6158	days_to_death	334
TCGA-OR-A5JH	days_to_last_followup	1227
TCGA-B9-4113	days_to_death	1536
TCGA-DB-A75M	days_to_last_followup	313
TCGA-RD-A8MW	days_to_death	1153
TCGA-KL-8334	days_to_last_followup	2536
TCGA-BQ-7058	days_to_death	343
TCGA-BQ-7058	days_to_death	343
TCGA-BQ-7058	days_to_death	343
TCGA-19-4065	days_to_last_followup	214
TCGA-G9-6336	days_to_last_followup	1669
TCGA-HT-7860	days_to_last_followup	15
TCGA-DC-5869	days_to_last_followup	153
TCGA-DC-5869	days_to_last_followup	153
TCGA-DC-5869	days_to_last_followup	395
TCGA-DC-5869	days_to_last_followup	943
TCGA-AB-2965	days_to_death	335
TCGA-B9-A69E	days_to_last_followup	102
TCGA-AG-3608	days_to_last_followup	0
TCGA-EL-A3GR	days_to_last_followup	3128
TCGA-02-0028	days_to_death	2755
TCGA-02-0028	days_to_last_followup	2755
TCGA-OR-A5LO	days_to_last_followup	1949
TCGA-OR-A5LO	days_to_last_followup	2102
TCGA-OR-A5LO	days_to_death	2405
TCGA-5P-A9JY	days_to_death	1508
TCGA-AJ-A8CW	days_to_last_followup	4
TCGA-27-1830	days_to_death	154
TCGA-27-1830	days_to_last_followup	146
TCGA-MH-A857	days_to_last_followup	491
TCGA-AB-2989	days_to_death	365
TCGA-04-1651	days_to_death	1102
TCGA-EV-5903	days_to_last_followup	757
TCGA-DU-7300	days_to_death	1886
TCGA-TS-A8AI	days_to_death	328
TCGA-08-0511	days_to_death	235
TCGA-08-0511	days_to_last_followup	235
TCGA-RW-A68C	days_to_last_followup	191
TCGA-G7-A4TM	days_to_last_followup	194
TCGA-AL-3471	days_to_last_followup	412
TCGA-AL-3471	days_to_last_followup	412
TCGA-AL-3471	days_to_death	1500
TCGA-AB-2880	days_to_last_followup	424
TCGA-12-0769	days_to_death	458
TCGA-12-0769	days_to_last_followup	378
TCGA-2Z-A9JP	days_to_last_followup	893
TCGA-V1-A8MJ	days_to_last_followup	1230
TCGA-41-2572	days_to_death	406
TCGA-41-2572	days_to_last_followup	406
TCGA-14-1401	days_to_death	114
TCGA-14-1401	days_to_last_followup	114
TCGA-5K-AAAP	days_to_last_followup	1054
TCGA-TM-A84J	days_to_last_followup	532
TCGA-HZ-A77P	days_to_last_followup	13
TCGA-B9-4617	days_to_last_followup	34
TCGA-B9-4617	days_to_last_followup	34
TCGA-B9-4617	days_to_last_followup	35
TCGA-FI-A2F8	days_to_last_followup	761
TCGA-14-0740	days_to_death	364
TCGA-14-0740	days_to_last_followup	364
TCGA-KK-A7B2	days_to_last_followup	692
TCGA-KL-8346	days_to_last_followup	1536
TCGA-AB-2987	days_to_death	184
TCGA-AG-A01W	days_to_last_followup	0
TCGA-DJ-A1QN	days_to_last_followup	270
TCGA-DJ-A1QN	days_to_last_followup	491
TCGA-DJ-A1QN	days_to_last_followup	1295
TCGA-AB-3006	days_to_death	485
TCGA-CI-6619	days_to_last_followup	184
TCGA-02-2485	days_to_last_followup	470
TCGA-A4-A57E	days_to_last_followup	0
TCGA-GR-A4D9	days_to_last_followup	1408
TCGA-5P-A9K8	days_to_last_followup	1302
TCGA-2Z-A9JL	days_to_last_followup	804
TCGA-06-0128	days_to_death	691
TCGA-06-0128	days_to_last_followup	691
TCGA-HT-8111	days_to_last_followup	7
TCGA-HT-8111	days_to_last_followup	7
TCGA-5P-A9JW	days_to_last_followup	3241
TCGA-06-0143	days_to_death	357
TCGA-06-0143	days_to_last_followup	357
TCGA-AF-2689	days_to_last_followup	482
TCGA-AF-2689	days_to_last_followup	546
TCGA-AF-2689	days_to_death	1201
TCGA-AF-2689	days_to_death	1201
TCGA-AF-2689	days_to_death	1201
TCGA-F5-6571	days_to_last_followup	26
TCGA-F5-6571	days_to_last_followup	392
TCGA-F5-6571	days_to_last_followup	952
TCGA-F5-6571	days_to_last_followup	1288
TCGA-08-0245	days_to_death	1151
TCGA-08-0245	days_to_last_followup	1057
TCGA-AH-6547	days_to_last_followup	44
TCGA-HT-A5RC	days_to_death	162
TCGA-D7-6524	days_to_last_followup	21
TCGA-36-2544	days_to_last_followup	638
TCGA-AB-2908	days_to_death	31
TCGA-Q1-A73Q	days_to_last_followup	179
TCGA-AH-6643	days_to_last_followup	21
TCGA-A4-8310	days_to_last_followup	1
TCGA-12-0654	days_to_death	231
TCGA-12-0654	days_to_last_followup	218
TCGA-KK-A6DY	days_to_last_followup	3524
TCGA-KN-8423	days_to_last_followup	788
TCGA-IR-A3L7	days_to_last_followup	3509
TCGA-14-1453	days_to_death	35
TCGA-14-1453	days_to_last_followup	35
TCGA-2Z-A9J8	days_to_last_followup	2047
TCGA-B5-A0K9	days_to_last_followup	167
TCGA-B5-A0K9	days_to_last_followup	335
TCGA-B5-A0K9	days_to_death	409
TCGA-AB-2873	days_to_last_followup	273
TCGA-G7-6789	days_to_death	122
TCGA-2A-A8VT	days_to_last_followup	995
TCGA-EI-6514	days_to_last_followup	216
TCGA-EJ-7123	days_to_last_followup	1491
TCGA-EJ-7123	days_to_last_followup	2254
TCGA-EJ-7123	days_to_last_followup	2572
TCGA-76-4934	days_to_death	77
TCGA-76-4934	days_to_last_followup	77
TCGA-DW-5560	days_to_last_followup	353
TCGA-DW-5560	days_to_last_followup	353
TCGA-DW-5560	days_to_last_followup	1486
TCGA-B1-A657	days_to_last_followup	200
TCGA-ZG-A9KY	days_to_last_followup	34
TCGA-HT-A614	days_to_last_followup	82
TCGA-IZ-A6M8	days_to_last_followup	146
TCGA-EY-A547	days_to_last_followup	545
TCGA-TQ-A7RH	days_to_last_followup	486
TCGA-A4-8518	days_to_last_followup	3
TCGA-FG-7638	days_to_last_followup	233
TCGA-KN-8435	days_to_last_followup	2727
TCGA-ND-A4W6	days_to_death	317
TCGA-UZ-A9PL	days_to_last_followup	0
TCGA-EO-A3B1	days_to_last_followup	337
TCGA-EO-A3B1	days_to_last_followup	540
TCGA-EO-A3B1	days_to_last_followup	820
TCGA-KK-A8IA	days_to_last_followup	1439
TCGA-AB-2882	days_to_death	365
TCGA-KO-8408	days_to_death	507
TCGA-23-2643	days_to_last_followup	143
TCGA-Y6-A9XI	days_to_last_followup	526
TCGA-12-0620	days_to_death	318
TCGA-12-0620	days_to_last_followup	181
TCGA-D3-A3MR	days_to_last_followup	2724
TCGA-KN-8432	days_to_last_followup	76
TCGA-KS-A4IB	days_to_last_followup	1964
TCGA-4A-A93W	days_to_last_followup	4
TCGA-HE-7129	days_to_last_followup	2492
TCGA-12-1096	days_to_death	277
TCGA-06-0410	days_to_death	143
TCGA-06-0410	days_to_last_followup	143
TCGA-76-6193	days_to_death	82
TCGA-76-6193	days_to_last_followup	82
TCGA-KO-8413	days_to_last_followup	2619
TCGA-VM-A8CF	days_to_last_followup	294
TCGA-F2-7273	days_to_last_followup	360
TCGA-F2-7273	days_to_last_followup	360
TCGA-F2-7273	days_to_death	592
TCGA-DJ-A3V8	days_to_last_followup	259
TCGA-NP-A5H7	days_to_last_followup	22
TCGA-S9-A6WM	days_to_last_followup	283
TCGA-KN-8427	days_to_last_followup	18
TCGA-FG-A710	days_to_last_followup	698
TCGA-FE-A23A	days_to_last_followup	1908
TCGA-FE-A23A	days_to_last_followup	2111
TCGA-FE-A23A	days_to_last_followup	2489
TCGA-ZJ-AAX4	days_to_last_followup	21
TCGA-BQ-7049	days_to_death	1364
TCGA-02-0102	days_to_death	822
TCGA-02-0102	days_to_last_followup	822
TCGA-13-0924	days_to_last_followup	185
TCGA-13-0924	days_to_last_followup	185
TCGA-13-0924	days_to_last_followup	2614
TCGA-28-6450	days_to_death	165
TCGA-28-6450	days_to_last_followup	165
TCGA-28-6450	days_to_last_followup	165
TCGA-28-6450	days_to_death	165
TCGA-28-6450	days_to_last_followup	165
TCGA-28-6450	days_to_death	165
TCGA-06-0138	days_to_death	737
TCGA-06-0138	days_to_last_followup	674
TCGA-BJ-A45E	days_to_last_followup	1
TCGA-02-0104	days_to_death	1977
TCGA-02-0104	days_to_last_followup	1977
TCGA-UW-A72M	days_to_last_followup	583
TCGA-OR-A5J3	days_to_last_followup	1942
TCGA-AB-2949	days_to_last_followup	699
TCGA-Y8-A897	days_to_last_followup	219
TCGA-C5-A7CK	days_to_death	4086
TCGA-AP-A1DH	days_to_last_followup	1816
TCGA-AP-A1DH	days_to_last_followup	1816
TCGA-AP-A1DH	days_to_last_followup	2180
TCGA-UW-A7GK	days_to_last_followup	1166
TCGA-15-0742	days_to_death	419
TCGA-02-0260	days_to_death	515
TCGA-02-0260	days_to_last_followup	515
TCGA-14-0866	days_to_death	801
TCGA-14-0866	days_to_last_followup	801
TCGA-MH-A855	days_to_last_followup	0
TCGA-N6-A4VC	days_to_death	597
TCGA-UZ-A9PO	days_to_last_followup	0
TCGA-DU-7009	days_to_last_followup	4206
TCGA-DU-7009	days_to_last_followup	4206
TCGA-DU-7009	days_to_death	4695
TCGA-LN-A49X	days_to_last_followup	3
TCGA-HE-A5NF	days_to_last_followup	2072
TCGA-OR-A5JT	days_to_last_followup	488
TCGA-02-0317	days_to_death	372
TCGA-02-0317	days_to_last_followup	372
TCGA-EB-A4OY	days_to_last_followup	-2
TCGA-EB-A4OY	days_to_last_followup	593
TCGA-EB-A4OY	days_to_last_followup	977
TCGA-AG-4005	days_to_last_followup	0
TCGA-DC-4745	days_to_last_followup	334
TCGA-DC-4745	days_to_last_followup	334
TCGA-DC-4745	days_to_last_followup	639
TCGA-PR-A5PF	days_to_last_followup	240
TCGA-KL-8338	days_to_last_followup	2262
TCGA-28-5209	days_to_last_followup	77
TCGA-28-5209	days_to_last_followup	442
TCGA-28-5209	days_to_last_followup	77
TCGA-EL-A3GU	days_to_last_followup	3773
TCGA-76-6656	days_to_death	147
TCGA-76-6656	days_to_last_followup	147
TCGA-AG-3593	days_to_last_followup	0
TCGA-EM-A2CN	days_to_last_followup	344
TCGA-KN-8418	days_to_last_followup	3474
TCGA-32-1977	days_to_last_followup	3
TCGA-VS-A9V1	days_to_death	157
TCGA-BS-A0UV	days_to_last_followup	149
TCGA-TQ-A7RR	days_to_last_followup	787
TCGA-PN-A8MA	days_to_last_followup	90
TCGA-KO-8404	days_to_death	325
TCGA-08-0386	days_to_death	548
TCGA-08-0386	days_to_last_followup	478
TCGA-UW-A72O	days_to_last_followup	82
TCGA-QH-A6X3	days_to_last_followup	18
TCGA-AX-A2HF	days_to_last_followup	489
TCGA-AX-A2HF	days_to_last_followup	589
TCGA-AX-A2HF	days_to_last_followup	848
TCGA-UW-A72L	days_to_last_followup	572
TCGA-AB-2914	days_to_last_followup	792
TCGA-5P-A9KH	days_to_last_followup	2051
TCGA-UZ-A9PS	days_to_last_followup	1585
TCGA-32-4213	days_to_last_followup	357
TCGA-32-4213	days_to_last_followup	357
TCGA-32-4213	days_to_last_followup	604
TCGA-S4-A8RM	days_to_last_followup	397
TCGA-S4-A8RM	days_to_last_followup	646
TCGA-S4-A8RM	days_to_last_followup	737
TCGA-KL-8344	days_to_last_followup	876
TCGA-CS-6667	days_to_last_followup	230
TCGA-CS-6667	days_to_last_followup	230
TCGA-CS-6667	days_to_last_followup	1469
TCGA-3B-A9HZ	days_to_last_followup	943
TCGA-F9-A7Q0	days_to_last_followup	10
TCGA-DU-A5TU	days_to_last_followup	111
TCGA-KN-8428	days_to_death	1590
TCGA-02-0440	days_to_death	345
TCGA-02-0440	days_to_last_followup	345
TCGA-HT-A74H	days_to_last_followup	74
TCGA-EJ-5501	days_to_last_followup	729
TCGA-EJ-5501	days_to_last_followup	937
TCGA-EJ-5501	days_to_last_followup	1365
TCGA-DZ-6134	days_to_last_followup	1856
TCGA-QU-A6IO	days_to_last_followup	1436
TCGA-WN-AB4C	days_to_last_followup	882
TCGA-WN-AB4C	days_to_last_followup	1096
TCGA-WN-AB4C	days_to_last_followup	1188
TCGA-2L-AAQA	days_to_death	143
TCGA-HE-7130	days_to_last_followup	1770
TCGA-S9-A7J2	days_to_last_followup	62
TCGA-S9-A7J2	days_to_last_followup	62
TCGA-S9-A7J2	days_to_last_followup	62
TCGA-S9-A7J2	days_to_last_followup	62
TCGA-V1-A8MM	days_to_last_followup	1019
TCGA-BQ-7055	days_to_last_followup	799
TCGA-02-0023	days_to_death	612
TCGA-02-0023	days_to_last_followup	612
TCGA-L5-A8NI	days_to_death	410
TCGA-IW-A3M6	days_to_last_followup	45
TCGA-IW-A3M6	days_to_last_followup	45
TCGA-IW-A3M6	days_to_last_followup	688
TCGA-06-0876	days_to_last_followup	271
TCGA-06-0876	days_to_last_followup	271
TCGA-06-0876	days_to_last_followup	1405
TCGA-J7-6720	days_to_last_followup	0
TCGA-AG-A02N	days_to_last_followup	1885
TCGA-KL-8337	days_to_last_followup	1364
TCGA-B1-A654	days_to_last_followup	108
TCGA-EE-A2MC	days_to_death	1871
TCGA-19-A6J4	days_to_death	121
TCGA-S9-A7IS	days_to_death	241
TCGA-EI-6883	days_to_last_followup	121
TCGA-HT-7605	days_to_last_followup	139
TCGA-AG-A01J	days_to_last_followup	31
TCGA-19-2619	days_to_last_followup	294
TCGA-D1-A15W	days_to_last_followup	915
TCGA-FG-6688	days_to_last_followup	221
TCGA-FG-6688	days_to_last_followup	221
TCGA-FG-6688	days_to_last_followup	571
TCGA-EY-A1H0	days_to_last_followup	339
TCGA-06-0155	days_to_death	318
TCGA-06-0155	days_to_last_followup	263
TCGA-OY-A56Q	days_to_last_followup	190
TCGA-GL-8500	days_to_last_followup	236
TCGA-KK-A8IK	days_to_last_followup	1563
TCGA-HT-7606	days_to_last_followup	526
TCGA-KN-8419	days_to_last_followup	714
TCGA-AB-2855	days_to_death	212
TCGA-BQ-5877	days_to_death	270
TCGA-BQ-5877	days_to_death	270
TCGA-BQ-5877	days_to_death	270
TCGA-FU-A5XV	days_to_last_followup	60
TCGA-76-6661	days_to_last_followup	7
TCGA-76-6661	days_to_last_followup	7
TCGA-76-6661	days_to_death	727
TCGA-KL-8327	days_to_last_followup	3553
TCGA-AX-A1CA	days_to_last_followup	617
TCGA-AX-A1CA	days_to_last_followup	617
TCGA-AX-A1CA	days_to_last_followup	974
TCGA-P5-A736	days_to_last_followup	8
TCGA-SX-A7SP	days_to_death	496
TCGA-J4-A67R	days_to_last_followup	454
TCGA-B9-A8YH	days_to_last_followup	167
TCGA-S9-A7R2	days_to_death	316
TCGA-TM-A7CA	days_to_last_followup	687
TCGA-UD-AABY	days_to_death	843
TCGA-EE-A2A5	days_to_death	1195
TCGA-P4-A5E8	days_to_death	1306
TCGA-G7-6790	days_to_last_followup	978
TCGA-AB-2806	days_to_death	945
TCGA-PC-A5DN	days_to_death	1175
TCGA-TQ-A7RO	days_to_last_followup	949
TCGA-AL-3468	days_to_last_followup	1636
TCGA-AL-3468	days_to_last_followup	1636
TCGA-AL-3468	days_to_death	2331
TCGA-X6-A7WA	days_to_last_followup	525
TCGA-X6-A7WA	days_to_last_followup	910
TCGA-X6-A7WA	days_to_last_followup	1092
TCGA-2Z-A9JK	days_to_last_followup	1010
TCGA-AF-4110	days_to_last_followup	441
TCGA-AF-4110	days_to_last_followup	441
TCGA-AF-4110	days_to_last_followup	912
TCGA-DC-6681	days_to_last_followup	181
TCGA-DC-6681	days_to_last_followup	181
TCGA-DC-6681	days_to_last_followup	394
TCGA-DC-6681	days_to_last_followup	790
TCGA-B1-A656	days_to_last_followup	14
TCGA-32-5222	days_to_last_followup	165
TCGA-32-5222	days_to_last_followup	165
TCGA-32-5222	days_to_last_followup	323
TCGA-32-5222	days_to_death	585
TCGA-25-1322	days_to_death	91
TCGA-25-1322	days_to_last_followup	91
TCGA-DU-6408	days_to_death	3470
TCGA-EY-A1GP	days_to_last_followup	348
TCGA-ZB-A96E	days_to_last_followup	7
TCGA-R2-A69V	days_to_last_followup	596
TCGA-UW-A72J	days_to_last_followup	871
TCGA-02-0003	days_to_death	144
TCGA-02-0003	days_to_last_followup	144
TCGA-ZB-A96I	days_to_last_followup	158
TCGA-BS-A0TC	days_to_last_followup	2260
TCGA-06-0175	days_to_death	123
TCGA-06-0175	days_to_last_followup	83
TCGA-FG-A87N	days_to_last_followup	226
TCGA-FG-A87N	days_to_last_followup	413
TCGA-FG-A87N	days_to_last_followup	567
TCGA-A4-8516	days_to_last_followup	23
TCGA-BG-A0MC	days_to_last_followup	827
TCGA-74-6573	days_to_death	105
TCGA-74-6573	days_to_death	105
TCGA-74-6573	days_to_death	105
TCGA-SX-A7SU	days_to_last_followup	847
TCGA-SX-A7SU	days_to_last_followup	873
TCGA-SX-A7SU	days_to_last_followup	1331
TCGA-TM-A84O	days_to_death	1011
TCGA-YT-A95G	days_to_last_followup	1184
TCGA-AB-2809	days_to_death	62
TCGA-WE-A8ZN	days_to_last_followup	1463
TCGA-CG-4442	days_to_last_followup	0
TCGA-PJ-A5Z9	days_to_last_followup	174
TCGA-DX-A3LS	days_to_death	275
TCGA-5P-A9KC	days_to_last_followup	377
TCGA-WD-A7RX	days_to_death	21
TCGA-27-1835	days_to_death	648
TCGA-27-1835	days_to_last_followup	648
TCGA-UW-A7GY	days_to_last_followup	784
TCGA-AB-2845	days_to_death	304
TCGA-BQ-5876	days_to_last_followup	586
TCGA-ZN-A9VO	days_to_last_followup	261
TCGA-AG-3605	days_to_last_followup	30
TCGA-C5-A2LX	days_to_last_followup	491
TCGA-C5-A2LX	days_to_last_followup	491
TCGA-C5-A2LX	days_to_last_followup	2526
TCGA-02-0089	days_to_death	516
TCGA-02-0089	days_to_last_followup	516
TCGA-BQ-5883	days_to_last_followup	1242
TCGA-02-0069	days_to_last_followup	873
TCGA-SX-A71V	days_to_last_followup	508
TCGA-WK-A8XY	days_to_death	1991
TCGA-BQ-5891	days_to_last_followup	29
TCGA-AG-4001	days_to_last_followup	31
TCGA-12-1094	days_to_death	372
TCGA-12-1094	days_to_last_followup	346
TCGA-P5-A5EU	days_to_last_followup	0
TCGA-AG-3891	days_to_last_followup	30
TCGA-VM-A8CB	days_to_last_followup	3
TCGA-EL-A3T1	days_to_last_followup	3941
TCGA-E3-A3DY	days_to_last_followup	945
TCGA-E3-A3DY	days_to_last_followup	945
TCGA-E3-A3DY	days_to_last_followup	2815
TCGA-D1-A165	days_to_last_followup	20
TCGA-AB-2909	days_to_last_followup	30
TCGA-A4-7734	days_to_last_followup	27
TCGA-P5-A731	days_to_last_followup	6
TCGA-DW-7840	days_to_last_followup	114
TCGA-WE-A8ZQ	days_to_last_followup	1592
TCGA-WE-A8ZQ	days_to_last_followup	1818
TCGA-WE-A8ZQ	days_to_last_followup	1923
TCGA-HW-A5KJ	days_to_last_followup	321
TCGA-HW-A5KJ	days_to_last_followup	619
TCGA-HW-A5KJ	days_to_last_followup	860
TCGA-HW-A5KJ	days_to_death	962
TCGA-CI-6620	days_to_last_followup	184
TCGA-KM-8442	days_to_last_followup	674
TCGA-KM-8442	days_to_last_followup	674
TCGA-KM-8442	days_to_last_followup	1082
TCGA-KM-8442	days_to_last_followup	1437
TCGA-02-0338	days_to_death	322
TCGA-02-0338	days_to_last_followup	322
TCGA-CL-5918	days_to_last_followup	218
TCGA-14-3477	days_to_last_followup	115
TCGA-BJ-A45C	days_to_last_followup	175
TCGA-74-6578	days_to_last_followup	436
TCGA-74-6578	days_to_last_followup	436
TCGA-74-6578	days_to_last_followup	436
TCGA-AG-3583	days_to_last_followup	61
TCGA-06-5858	days_to_last_followup	187
TCGA-GL-A9DC	days_to_last_followup	27
TCGA-DU-5849	days_to_last_followup	443
TCGA-UZ-A9PM	days_to_last_followup	451
TCGA-12-0772	days_to_death	1638
TCGA-12-0772	days_to_last_followup	1615
TCGA-DY-A1DC	days_to_death	1258
TCGA-EB-A6R0	days_to_last_followup	-2
TCGA-EB-A6R0	days_to_last_followup	467
TCGA-EB-A6R0	days_to_death	608
TCGA-G7-6793	days_to_death	336
TCGA-DU-5851	days_to_last_followup	531
TCGA-IA-A83V	days_to_death	2941
TCGA-19-5951	days_to_death	244
TCGA-19-5951	days_to_last_followup	244
TCGA-HU-A4H2	days_to_last_followup	394
TCGA-DH-5141	days_to_last_followup	968
TCGA-DH-5141	days_to_last_followup	968
TCGA-DH-5141	days_to_last_followup	968
TCGA-BG-A0YV	days_to_last_followup	186
TCGA-06-0745	days_to_death	239
TCGA-06-0745	days_to_last_followup	164
TCGA-14-0781	days_to_death	29
TCGA-14-0781	days_to_last_followup	29
TCGA-5P-A9KE	days_to_last_followup	824
TCGA-DU-A7TI	days_to_death	1183
TCGA-P4-AAVO	days_to_last_followup	2400
TCGA-08-0375	days_to_death	372
TCGA-08-0375	days_to_last_followup	279
TCGA-YS-A95C	days_to_death	133
TCGA-QH-A6CZ	days_to_last_followup	96
TCGA-UZ-A9PV	days_to_last_followup	781
TCGA-VQ-AA6D	days_to_last_followup	521
TCGA-WY-A85C	days_to_last_followup	866
TCGA-IA-A40X	days_to_last_followup	430
TCGA-IA-A40X	days_to_last_followup	608
TCGA-IA-A40X	days_to_last_followup	608
TCGA-V3-A9ZY	days_to_last_followup	123
TCGA-DU-5872	days_to_last_followup	532
TCGA-KL-8328	days_to_last_followup	3127
TCGA-M7-A720	days_to_last_followup	302
TCGA-76-6192	days_to_death	100
TCGA-76-6192	days_to_last_followup	100
TCGA-BJ-A28W	days_to_last_followup	34
TCGA-DT-5265	days_to_last_followup	8
TCGA-DT-5265	days_to_last_followup	161
TCGA-DT-5265	days_to_last_followup	384
TCGA-36-2545	days_to_last_followup	557
TCGA-AB-2802	days_to_death	365
TCGA-KM-A7QG	days_to_last_followup	1297
TCGA-DU-7309	days_to_last_followup	84
TCGA-EI-6917	days_to_last_followup	237
TCGA-B1-A47O	days_to_last_followup	147
TCGA-B1-A47O	days_to_last_followup	513
TCGA-B1-A47O	days_to_last_followup	842
TCGA-AB-2932	days_to_last_followup	0
TCGA-MX-A666	days_to_last_followup	70
TCGA-DZ-6132	days_to_last_followup	2460
TCGA-CH-5748	days_to_last_followup	31
TCGA-HE-A5NJ	days_to_last_followup	1726
TCGA-06-0394	days_to_death	329
TCGA-06-0394	days_to_last_followup	314
TCGA-19-0963	days_to_death	434
TCGA-19-0963	days_to_last_followup	434
TCGA-AL-7173	days_to_last_followup	1357
TCGA-AL-7173	days_to_last_followup	1357
TCGA-AL-7173	days_to_last_followup	2060
TCGA-14-1402	days_to_death	975
TCGA-14-1402	days_to_last_followup	975
TCGA-2J-AABU	days_to_death	277
TCGA-E1-A7Z3	days_to_death	2235
TCGA-E1-A7Z3	days_to_death	2235
TCGA-E1-A7Z3	days_to_death	2235
TCGA-E1-A7Z3	days_to_death	2235
TCGA-AL-A5DJ	days_to_last_followup	26
TCGA-10-0930	days_to_death	1040
TCGA-10-0930	days_to_last_followup	1011
TCGA-E1-A7YJ	days_to_death	592
TCGA-EI-6885	days_to_last_followup	160
TCGA-MJ-A850	days_to_last_followup	476
TCGA-12-1092	days_to_death	661
TCGA-12-1092	days_to_last_followup	658
TCGA-2K-A9WE	days_to_last_followup	207
TCGA-AB-2929	days_to_death	123
TCGA-IH-A3EA	days_to_last_followup	524
TCGA-AG-A036	days_to_last_followup	31
TCGA-W3-AA1V	days_to_death	1280
TCGA-PC-A5DK	days_to_last_followup	2297
TCGA-PC-A5DK	days_to_last_followup	3656
TCGA-PC-A5DK	days_to_last_followup	3740
TCGA-FG-A4MW	days_to_last_followup	160
TCGA-FU-A770	days_to_last_followup	34
TCGA-CS-6186	days_to_death	538
TCGA-CL-5917	days_to_last_followup	1826
TCGA-14-0865	days_to_death	502
TCGA-14-0865	days_to_last_followup	502
TCGA-HT-7902	days_to_last_followup	955
TCGA-06-0192	days_to_last_followup	557
TCGA-06-0192	days_to_last_followup	557
TCGA-06-0192	days_to_death	1185
TCGA-25-2398	days_to_death	1369
TCGA-25-2398	days_to_last_followup	1369
TCGA-06-0159	days_to_death	287
TCGA-2H-A9GJ	days_to_death	1781
TCGA-DU-A76K	days_to_death	347
TCGA-F5-6464	days_to_last_followup	0
TCGA-IG-A3Y9	days_to_last_followup	0
TCGA-RD-A8N2	days_to_last_followup	3540
TCGA-V9-A7HT	days_to_last_followup	965
TCGA-41-2573	days_to_last_followup	272
TCGA-F5-6814	days_to_last_followup	16
TCGA-F5-6814	days_to_last_followup	564
TCGA-F5-6814	days_to_last_followup	1131
TCGA-DC-6683	days_to_last_followup	153
TCGA-DC-6683	days_to_last_followup	153
TCGA-DC-6683	days_to_last_followup	306
TCGA-DC-6683	days_to_last_followup	762
TCGA-OR-A5JV	days_to_last_followup	1541
TCGA-HT-8558	days_to_last_followup	52
TCGA-61-1914	days_to_last_followup	1722
TCGA-IZ-8196	days_to_last_followup	124
TCGA-EB-A550	days_to_last_followup	6
TCGA-F9-A8NY	days_to_last_followup	36
TCGA-19-0955	days_to_last_followup	358
TCGA-MH-A561	days_to_last_followup	438
TCGA-06-1800	days_to_death	815
TCGA-06-1800	days_to_last_followup	815
TCGA-A4-7583	days_to_last_followup	3
TCGA-LN-A49O	days_to_last_followup	10
TCGA-UZ-A9PR	days_to_last_followup	1182
TCGA-UW-A72Q	days_to_last_followup	327
TCGA-IF-A4AJ	days_to_death	767
TCGA-UZ-A9PQ	days_to_last_followup	2182
TCGA-KM-8477	days_to_last_followup	1553
TCGA-KM-8477	days_to_last_followup	1553
TCGA-09-1661	days_to_death	1169
TCGA-B9-A5W8	days_to_last_followup	207
TCGA-Z6-AAPN	days_to_last_followup	18
TCGA-AL-3472	days_to_last_followup	923
TCGA-AL-3472	days_to_last_followup	923
TCGA-AL-3472	days_to_last_followup	2029
TCGA-QR-A70Q	days_to_last_followup	140
TCGA-AG-A015	days_to_last_followup	0
TCGA-26-1799	days_to_death	285
TCGA-26-1799	days_to_last_followup	285
TCGA-DY-A1DD	days_to_death	1741
TCGA-DY-A1DD	days_to_last_followup	1741
TCGA-HT-7680	days_to_last_followup	23
TCGA-14-1396	days_to_death	34
TCGA-14-1396	days_to_last_followup	34
TCGA-V1-A9O7	days_to_last_followup	2425
TCGA-EL-A3CX	days_to_last_followup	2214
TCGA-EL-A3CX	days_to_last_followup	2461
TCGA-EL-A3CX	days_to_last_followup	3243
TCGA-06-0240	days_to_death	621
TCGA-P4-AAVL	days_to_death	487
TCGA-YL-A8SA	days_to_last_followup	512
TCGA-IB-A5SQ	days_to_death	219
TCGA-S9-A6WP	days_to_last_followup	187
TCGA-S9-A6WP	days_to_last_followup	461
TCGA-S9-A6WP	days_to_last_followup	567
TCGA-29-1707	days_to_last_followup	1277
TCGA-RR-A6KC	days_to_death	625
TCGA-AG-3902	days_to_last_followup	0
TCGA-DX-AB32	days_to_last_followup	883
TCGA-MH-A560	days_to_last_followup	543
TCGA-AB-2904	days_to_death	517
TCGA-AP-A1E4	days_to_last_followup	267
TCGA-AP-A1E4	days_to_last_followup	407
TCGA-AP-A1E4	days_to_last_followup	494
TCGA-AP-A1E4	days_to_last_followup	1555
TCGA-5P-A9KF	days_to_last_followup	845
TCGA-TS-A7P8	days_to_death	457
TCGA-KM-A7QI	days_to_last_followup	2108
TCGA-HZ-7920	days_to_last_followup	0
TCGA-AB-2999	days_to_last_followup	1735
TCGA-KM-8476	days_to_last_followup	2590
TCGA-KM-8476	days_to_last_followup	2590
TCGA-KM-8476	days_to_last_followup	3745
TCGA-KM-8476	days_to_last_followup	3745
TCGA-X7-A8M8	days_to_last_followup	2533
TCGA-AG-3591	days_to_last_followup	0
TCGA-06-5859	days_to_last_followup	139
TCGA-36-1574	days_to_last_followup	686
TCGA-AP-A05A	days_to_last_followup	1199
TCGA-AP-A05A	days_to_last_followup	1199
TCGA-AP-A05A	days_to_death	1944
TCGA-UW-A72H	days_to_last_followup	578
TCGA-06-0686	days_to_last_followup	286
TCGA-06-0686	days_to_last_followup	286
TCGA-06-0686	days_to_death	432
TCGA-SX-A71W	days_to_last_followup	760
TCGA-SX-A71W	days_to_last_followup	818
TCGA-SX-A71W	days_to_last_followup	1076
TCGA-AB-2983	days_to_death	335
TCGA-QH-A65S	days_to_last_followup	77
TCGA-AB-2856	days_to_death	150
TCGA-UD-AABZ	days_to_death	197
TCGA-EE-A3JE	days_to_last_followup	1016
TCGA-AB-2815	days_to_death	822
TCGA-UW-A72N	days_to_last_followup	397
TCGA-AB-2984	days_to_last_followup	1157
TCGA-5P-A9JZ	days_to_last_followup	2744
TCGA-19-5950	days_to_last_followup	343
TCGA-19-5950	days_to_last_followup	343
TCGA-19-5950	days_to_death	523
TCGA-P5-A5EZ	days_to_last_followup	70
TCGA-VD-A8KL	days_to_last_followup	3
TCGA-AG-3878	days_to_last_followup	30
TCGA-FG-A4MX	days_to_last_followup	113
TCGA-02-0070	days_to_last_followup	762
TCGA-BQ-7046	days_to_last_followup	2948
TCGA-BJ-A45H	days_to_last_followup	238
TCGA-08-0524	days_to_death	221
TCGA-08-0524	days_to_last_followup	199
TCGA-A4-7828	days_to_last_followup	0
TCGA-61-1995	days_to_last_followup	61
TCGA-VS-A8EJ	days_to_death	607
TCGA-DC-5337	days_to_last_followup	304
TCGA-DC-5337	days_to_last_followup	304
TCGA-DC-5337	days_to_last_followup	457
TCGA-DC-5337	days_to_last_followup	792
TCGA-KL-8329	days_to_last_followup	1345
TCGA-FE-A231	days_to_last_followup	374
TCGA-FE-A231	days_to_last_followup	577
TCGA-FE-A231	days_to_last_followup	961
TCGA-B3-3925	days_to_last_followup	110
TCGA-B3-3925	days_to_last_followup	499
TCGA-B3-3925	days_to_last_followup	1029
TCGA-DB-A4XB	days_to_last_followup	387
TCGA-2H-A9GM	days_to_death	424
TCGA-Y8-A896	days_to_last_followup	186
TCGA-AG-3601	days_to_last_followup	0
TCGA-BQ-7051	days_to_last_followup	1533
TCGA-HT-7877	days_to_last_followup	4
TCGA-W5-AA36	days_to_death	1402
TCGA-UW-A72K	days_to_last_followup	159
TCGA-Q2-A5QZ	days_to_last_followup	57
TCGA-A4-7996	days_to_last_followup	49
TCGA-DH-5143	days_to_last_followup	438
TCGA-DH-5143	days_to_last_followup	438
TCGA-DH-5143	days_to_last_followup	1401
TCGA-CI-6621	days_to_last_followup	0
TCGA-B1-A47N	days_to_last_followup	278
TCGA-B1-A47N	days_to_last_followup	747
TCGA-B1-A47N	days_to_last_followup	1110
TCGA-BS-A0UT	days_to_last_followup	595
TCGA-A4-7997	days_to_last_followup	2
TCGA-BQ-5892	days_to_last_followup	364
TCGA-76-6286	days_to_death	638
TCGA-76-6286	days_to_last_followup	638
TCGA-AF-5654	days_to_last_followup	257
TCGA-AF-5654	days_to_last_followup	257
TCGA-AF-5654	days_to_death	512
TCGA-AP-A054	days_to_death	709
TCGA-UW-A7GJ	days_to_last_followup	3249
TCGA-EM-A2OV	days_to_last_followup	353
TCGA-06-0141	days_to_death	313
TCGA-06-0141	days_to_last_followup	280
TCGA-AX-A1C9	days_to_last_followup	464
TCGA-AX-A1C9	days_to_last_followup	464
TCGA-AX-A1C9	days_to_last_followup	802
TCGA-S9-A7R3	days_to_last_followup	2649
TCGA-HT-7601	days_to_last_followup	94
TCGA-DJ-A3UT	days_to_last_followup	470
TCGA-DJ-A3UT	days_to_last_followup	737
TCGA-DJ-A3UT	days_to_last_followup	1105
TCGA-EB-A82B	days_to_last_followup	14
TCGA-P4-A5EA	days_to_death	201
TCGA-23-2641	days_to_last_followup	84
TCGA-R8-A6MK	days_to_last_followup	2702
TCGA-BQ-7062	days_to_last_followup	116
TCGA-02-0258	days_to_death	503
TCGA-02-0258	days_to_last_followup	503
TCGA-UW-A7GN	days_to_last_followup	1192
TCGA-06-0397	days_to_death	274
TCGA-06-0397	days_to_last_followup	168
TCGA-12-1095	days_to_death	482
TCGA-12-1095	days_to_last_followup	482
TCGA-KO-8415	days_to_last_followup	1739
TCGA-A4-7288	days_to_last_followup	493
TCGA-CS-5395	days_to_death	639
TCGA-GL-A59T	days_to_last_followup	124
TCGA-ZB-A96V	days_to_last_followup	259
TCGA-EV-5902	days_to_last_followup	578
TCGA-ZB-A96P	days_to_last_followup	325
TCGA-06-0414	days_to_death	1068
TCGA-06-0414	days_to_last_followup	1065
TCGA-AF-2687	days_to_last_followup	595
TCGA-AF-2687	days_to_last_followup	595
TCGA-AF-2687	days_to_last_followup	734
TCGA-AF-2687	days_to_last_followup	1427
TCGA-ER-A42L	days_to_last_followup	3812
TCGA-Y8-A898	days_to_last_followup	181
TCGA-06-0750	days_to_death	28
TCGA-06-0750	days_to_last_followup	28
TCGA-ER-A19P	days_to_death	4930
TCGA-AG-3894	days_to_last_followup	30
TCGA-PC-A5DP	days_to_death	550
TCGA-SX-A7SS	days_to_last_followup	1247
TCGA-SX-A7SS	days_to_last_followup	1469
TCGA-SX-A7SS	days_to_last_followup	1469
TCGA-SX-A7SS	days_to_last_followup	1615
TCGA-VS-A9UB	days_to_last_followup	562
TCGA-VS-A9UB	days_to_last_followup	648
TCGA-VS-A9UB	days_to_last_followup	911
TCGA-AG-4022	days_to_last_followup	30
TCGA-E1-A7YH	days_to_death	2835
TCGA-E1-A7YH	days_to_death	2835
TCGA-E1-A7YH	days_to_death	2835
TCGA-E1-A7YH	days_to_death	2835
TCGA-E1-A7YH	days_to_death	2835
TCGA-DJ-A2PT	days_to_last_followup	292
TCGA-DJ-A2PT	days_to_last_followup	264
TCGA-DJ-A2PT	days_to_last_followup	1181
TCGA-O9-A75Z	days_to_last_followup	148
TCGA-10-0934	days_to_death	204
TCGA-10-0934	days_to_last_followup	119
TCGA-AG-3909	days_to_last_followup	0
TCGA-AG-A026	days_to_death	59
TCGA-AF-6655	days_to_last_followup	194
TCGA-AF-6655	days_to_last_followup	355
TCGA-AF-6655	days_to_last_followup	609
TCGA-AG-3602	days_to_last_followup	0
TCGA-AG-4007	days_to_last_followup	31
TCGA-26-5139	days_to_last_followup	48
TCGA-BR-8591	days_to_last_followup	6
TCGA-BR-8591	days_to_last_followup	409
TCGA-BR-8591	days_to_last_followup	856
TCGA-AB-2826	days_to_death	731
TCGA-AG-3731	days_to_last_followup	31
TCGA-FF-8041	days_to_last_followup	626
TCGA-2Z-A9JG	days_to_last_followup	1469
TCGA-AL-3473	days_to_last_followup	763
TCGA-AL-3473	days_to_last_followup	763
TCGA-AL-3473	days_to_last_followup	1906
TCGA-DU-A76R	days_to_death	648
TCGA-BQ-7050	days_to_last_followup	1864
TCGA-BK-A26L	days_to_last_followup	234
TCGA-BK-A26L	days_to_last_followup	363
TCGA-BK-A26L	days_to_last_followup	734
TCGA-TM-A84G	days_to_last_followup	1045
TCGA-AG-4015	days_to_last_followup	0
TCGA-AB-2843	days_to_death	215
TCGA-2Z-A9J7	days_to_death	139
TCGA-3S-A8YW	days_to_last_followup	224
TCGA-IA-A40Y	days_to_last_followup	62
TCGA-NP-A5GZ	days_to_last_followup	1
TCGA-GL-7773	days_to_last_followup	0
TCGA-DU-A5TR	days_to_last_followup	383
TCGA-KM-A7QK	days_to_last_followup	533
TCGA-KM-A7QK	days_to_last_followup	687
TCGA-KM-A7QK	days_to_last_followup	1101
TCGA-OR-A5KT	days_to_last_followup	2673
TCGA-06-6697	days_to_last_followup	391
TCGA-A4-8630	days_to_last_followup	9
TCGA-DF-A2KZ	days_to_last_followup	826
TCGA-FG-A60J	days_to_last_followup	214
TCGA-FG-A60J	days_to_last_followup	449
TCGA-FG-A60J	days_to_last_followup	449
TCGA-AG-A01L	days_to_last_followup	0
TCGA-08-0358	days_to_death	678
TCGA-08-0358	days_to_last_followup	594
TCGA-06-0145	days_to_death	71
TCGA-06-0145	days_to_last_followup	71
TCGA-DY-A1DF	days_to_death	734
TCGA-DY-A1DF	days_to_last_followup	734
TCGA-06-0879	days_to_last_followup	699
TCGA-06-0879	days_to_last_followup	699
TCGA-06-0879	days_to_death	1229
TCGA-XU-A92T	days_to_last_followup	1012
TCGA-BQ-5893	days_to_death	241
TCGA-BQ-5893	days_to_death	241
TCGA-BQ-5893	days_to_death	241
TCGA-IG-A4QS	days_to_last_followup	8
TCGA-F5-6864	days_to_last_followup	14
TCGA-F5-6864	days_to_last_followup	379
TCGA-IN-AB1X	days_to_last_followup	190
TCGA-KK-A6E3	days_to_last_followup	2056
TCGA-J7-A8I2	days_to_last_followup	0
TCGA-AB-2959	days_to_death	489
TCGA-AP-A053	days_to_last_followup	18
TCGA-AP-A053	days_to_last_followup	18
TCGA-AP-A053	days_to_death	3365
TCGA-06-1084	days_to_last_followup	226
TCGA-06-1084	days_to_last_followup	226
TCGA-06-1084	days_to_death	728
TCGA-G5-6235	days_to_last_followup	1451
TCGA-AB-2903	days_to_death	0
TCGA-AF-A56N	days_to_last_followup	138
TCGA-EE-A2GR	days_to_last_followup	435
TCGA-A4-7585	days_to_death	1070
TCGA-KO-8406	days_to_last_followup	2404
TCGA-12-0688	days_to_death	811
TCGA-12-0688	days_to_last_followup	734
TCGA-23-1032	days_to_death	84
TCGA-23-1032	days_to_last_followup	68
TCGA-DY-A0XA	days_to_last_followup	3635
TCGA-AH-6644	days_to_last_followup	22
TCGA-08-0347	days_to_death	782
TCGA-08-0347	days_to_last_followup	419
TCGA-PJ-A5Z8	days_to_last_followup	113
TCGA-PJ-A5Z8	days_to_last_followup	391
TCGA-PJ-A5Z8	days_to_last_followup	600
TCGA-12-3653	days_to_death	442
TCGA-12-3653	days_to_last_followup	357
TCGA-HC-7230	days_to_last_followup	51
TCGA-28-5204	days_to_death	454
TCGA-28-5204	days_to_death	454
TCGA-28-5204	days_to_death	454
TCGA-WC-A881	days_to_last_followup	694
TCGA-WC-A881	days_to_last_followup	694
TCGA-WC-A881	days_to_last_followup	1065
TCGA-MH-A562	days_to_last_followup	292
TCGA-MH-A562	days_to_last_followup	469
TCGA-MH-A562	days_to_last_followup	616
TCGA-2L-AAQL	days_to_death	292
TCGA-KL-8325	days_to_death	725
TCGA-EE-A2GH	days_to_last_followup	5536
TCGA-EE-A2GH	days_to_last_followup	6328
TCGA-EE-A2GH	days_to_last_followup	6699
TCGA-19-5947	days_to_death	202
TCGA-19-5947	days_to_last_followup	202
TCGA-AG-A014	days_to_last_followup	485
TCGA-EM-A1CS	days_to_last_followup	566
TCGA-2Z-A9J2	days_to_last_followup	1795
TCGA-G5-6572	days_to_death	1432
TCGA-25-2401	days_to_death	90
TCGA-25-2401	days_to_last_followup	90
TCGA-G7-A8LD	days_to_death	514
TCGA-AG-3594	days_to_last_followup	0
TCGA-13-0791	days_to_last_followup	1184
TCGA-13-0791	days_to_last_followup	1184
TCGA-13-0791	days_to_death	1224
TCGA-19-0964	days_to_last_followup	103
TCGA-QQ-A5VD	days_to_last_followup	639
TCGA-QQ-A5VD	days_to_last_followup	940
TCGA-QQ-A5VD	days_to_last_followup	1129
TCGA-AB-2985	days_to_death	273
TCGA-B3-8121	days_to_last_followup	148
TCGA-UZ-A9PJ	days_to_last_followup	0
TCGA-32-1979	days_to_death	593
TCGA-32-1979	days_to_last_followup	593
TCGA-ZG-A9MC	days_to_last_followup	428
TCGA-KV-A74V	days_to_last_followup	161
TCGA-AB-2804	days_to_last_followup	2557
TCGA-V4-A9ED	days_to_last_followup	654
TCGA-V4-A9ED	days_to_last_followup	864
TCGA-V4-A9ED	days_to_last_followup	1078
TCGA-HT-8010	days_to_last_followup	50
TCGA-B9-7268	days_to_last_followup	36
TCGA-B9-7268	days_to_last_followup	246
TCGA-B9-7268	days_to_last_followup	671
TCGA-AH-6544	days_to_last_followup	15
TCGA-OR-A5LK	days_to_last_followup	2222
TCGA-OR-A5LK	days_to_last_followup	2222
TCGA-OR-A5LK	days_to_last_followup	2740
TCGA-KM-A7QJ	days_to_last_followup	807
TCGA-06-0206	days_to_death	233
TCGA-06-0206	days_to_last_followup	197
TCGA-CG-4443	days_to_last_followup	912
TCGA-41-3392	days_to_death	30
TCGA-41-3392	days_to_last_followup	30
TCGA-EI-6512	days_to_last_followup	20
TCGA-FI-A3PX	days_to_last_followup	1369
TCGA-76-6657	days_to_death	153
TCGA-76-6657	days_to_last_followup	153
TCGA-24-2029	days_to_death	439
TCGA-24-2029	days_to_last_followup	439
TCGA-02-0446	days_to_death	282
TCGA-02-0446	days_to_last_followup	282
TCGA-08-0390	days_to_death	425
TCGA-08-0390	days_to_last_followup	322
TCGA-AG-3581	days_to_last_followup	31
TCGA-12-0619	days_to_death	1062
TCGA-12-0619	days_to_last_followup	316
TCGA-DC-6154	days_to_last_followup	273
TCGA-DC-6154	days_to_last_followup	273
TCGA-DC-6154	days_to_last_followup	365
TCGA-DX-AB37	days_to_death	2575
TCGA-19-1390	days_to_death	772
TCGA-19-1390	days_to_last_followup	772
TCGA-DW-7836	days_to_last_followup	1093
TCGA-5P-A9K3	days_to_death	471
TCGA-AG-3586	days_to_last_followup	31
TCGA-19-5958	days_to_last_followup	164
TCGA-19-5958	days_to_last_followup	164
TCGA-19-5958	days_to_death	428
TCGA-CG-4469	days_to_death	215
TCGA-AL-3467	days_to_last_followup	1778
TCGA-AL-3467	days_to_last_followup	1778
TCGA-AL-3467	days_to_last_followup	2135
TCGA-HT-7611	days_to_last_followup	1752
TCGA-DE-A7U5	days_to_last_followup	84
TCGA-AB-2892	days_to_last_followup	943
TCGA-EL-A3CL	days_to_death	963
TCGA-AG-A02X	days_to_last_followup	1247
TCGA-RY-A83X	days_to_last_followup	938
TCGA-HZ-A8P1	days_to_last_followup	7
TCGA-P4-A5E6	days_to_last_followup	3035
TCGA-AP-A1E1	days_to_last_followup	317
TCGA-AP-A1E1	days_to_last_followup	317
TCGA-AP-A1E1	days_to_last_followup	1395
TCGA-AG-3584	days_to_last_followup	0
TCGA-A4-A5DU	days_to_last_followup	0
TCGA-14-1821	days_to_death	541
TCGA-14-1821	days_to_last_followup	541
TCGA-2J-AABE	days_to_last_followup	663
TCGA-SX-A7SM	days_to_death	363
TCGA-HT-7471	days_to_last_followup	4
TCGA-XU-A92R	days_to_last_followup	986
TCGA-Y8-A895	days_to_last_followup	2
TCGA-IA-A40U	days_to_last_followup	140
TCGA-DC-6160	days_to_last_followup	608
TCGA-DC-6160	days_to_last_followup	608
TCGA-DC-6160	days_to_last_followup	914
TCGA-DC-6160	days_to_last_followup	1339
TCGA-UZ-A9Q0	days_to_last_followup	395
TCGA-VQ-A8PX	days_to_last_followup	1597
TCGA-KL-8323	days_to_death	1158
TCGA-KL-8323	days_to_death	1158
TCGA-KL-8323	days_to_death	1158
TCGA-2G-AAL5	days_to_last_followup	5609
TCGA-2G-AAL5	days_to_last_followup	5609
TCGA-2G-AAL5	days_to_last_followup	7437
TCGA-12-1093	days_to_death	486
TCGA-12-1093	days_to_last_followup	364
TCGA-AG-A023	days_to_last_followup	61
TCGA-EY-A1GV	days_to_last_followup	257
TCGA-QH-A6CX	days_to_last_followup	-1
TCGA-RY-A840	days_to_last_followup	854
TCGA-G7-7501	days_to_last_followup	416
TCGA-G7-7501	days_to_last_followup	416
TCGA-G7-7501	days_to_death	624
TCGA-06-0122	days_to_death	187
TCGA-06-0122	days_to_last_followup	8
TCGA-Y8-A8S0	days_to_last_followup	106
TCGA-Y8-A8S0	days_to_last_followup	183
TCGA-Y8-A8S0	days_to_last_followup	183
TCGA-HT-8018	days_to_last_followup	654
TCGA-VQ-A91A	days_to_last_followup	873
TCGA-VQ-A91A	days_to_last_followup	873
TCGA-VQ-A91A	days_to_last_followup	1116
TCGA-VQ-A91A	days_to_last_followup	1200
TCGA-F1-6177	days_to_last_followup	200
TCGA-AG-3901	days_to_last_followup	0
TCGA-HT-A4DV	days_to_last_followup	319
TCGA-24-0968	days_to_last_followup	598
TCGA-BG-A3PP	days_to_last_followup	207
TCGA-CS-6669	days_to_last_followup	225
TCGA-CS-6669	days_to_last_followup	225
TCGA-CS-6669	days_to_last_followup	1494
TCGA-A4-7584	days_to_last_followup	0
TCGA-EB-A6QY	days_to_last_followup	-5
TCGA-N6-A4VF	days_to_death	522
TCGA-P5-A77X	days_to_last_followup	4
TCGA-BQ-5878	days_to_last_followup	1938
TCGA-RW-A67W	days_to_last_followup	604
TCGA-HT-A617	days_to_last_followup	491
TCGA-A4-A5XZ	days_to_last_followup	2
TCGA-P5-A5EV	days_to_last_followup	7
TCGA-DU-6399	days_to_death	2000
TCGA-26-6174	days_to_last_followup	71
TCGA-J9-A8CP	days_to_last_followup	386
TCGA-EI-7002	days_to_last_followup	84
TCGA-SX-A7SN	days_to_last_followup	102
TCGA-ER-A2ND	days_to_death	710
TCGA-08-0357	days_to_death	1143
TCGA-08-0357	days_to_last_followup	1084
TCGA-J7-8537	days_to_last_followup	4
TCGA-FR-A8YC	days_to_death	1059
TCGA-2Z-A9JI	days_to_last_followup	1276
TCGA-UZ-A9PP	days_to_last_followup	16
TCGA-AG-3609	days_to_last_followup	0
TCGA-KM-A7QD	days_to_last_followup	791
TCGA-24-1103	days_to_death	1646
TCGA-24-1103	days_to_last_followup	1646
TCGA-02-0052	days_to_death	383
TCGA-02-0052	days_to_last_followup	383
TCGA-ER-A19J	days_to_death	196
TCGA-EF-5831	days_to_last_followup	73
TCGA-E1-A7YD	days_to_death	435
TCGA-IB-A6UF	days_to_last_followup	248
TCGA-B1-A655	days_to_last_followup	510
TCGA-FA-A4BB	days_to_last_followup	-10
TCGA-27-1833	days_to_death	737
TCGA-27-1833	days_to_last_followup	555
TCGA-S7-A7WN	days_to_last_followup	800
TCGA-G7-6795	days_to_last_followup	928
TCGA-20-1683	days_to_last_followup	772
TCGA-12-0776	days_to_death	296
TCGA-12-0776	days_to_last_followup	277
TCGA-D7-6518	days_to_last_followup	298
TCGA-G5-6233	days_to_death	556
TCGA-28-5216	days_to_last_followup	415
TCGA-28-5216	days_to_last_followup	415
TCGA-28-5216	days_to_last_followup	415
TCGA-12-1599	days_to_death	781
TCGA-12-1599	days_to_last_followup	769
TCGA-FS-A1ZT	days_to_last_followup	1617
TCGA-DW-7834	days_to_last_followup	3950
TCGA-06-2569	days_to_last_followup	13
TCGA-FY-A4B4	days_to_last_followup	35
TCGA-SX-A7SO	days_to_last_followup	925
TCGA-SX-A7SO	days_to_last_followup	1175
TCGA-SX-A7SO	days_to_last_followup	1257
TCGA-06-2563	days_to_last_followup	259
TCGA-06-2563	days_to_last_followup	259
TCGA-06-2563	days_to_last_followup	932
TCGA-08-0517	days_to_death	1785
TCGA-08-0517	days_to_last_followup	1770
TCGA-HC-A6HX	days_to_last_followup	38
TCGA-19-0957	days_to_death	666
TCGA-19-0957	days_to_last_followup	666
TCGA-GN-A4U5	days_to_last_followup	707
TCGA-14-1043	days_to_death	24
TCGA-14-1043	days_to_last_followup	24
TCGA-AT-A5NU	days_to_last_followup	67
TCGA-32-2495	days_to_death	457
TCGA-32-2495	days_to_last_followup	457
TCGA-G7-A8LE	days_to_last_followup	2091
TCGA-26-1443	days_to_last_followup	217
TCGA-BQ-7059	days_to_last_followup	232
TCGA-12-3651	days_to_death	386
TCGA-12-3651	days_to_last_followup	358
TCGA-BR-8058	days_to_last_followup	35
TCGA-BR-8058	days_to_last_followup	532
TCGA-BR-8058	days_to_last_followup	1133
TCGA-P6-A5OH	days_to_death	0
TCGA-14-1794	days_to_death	30
TCGA-14-1794	days_to_last_followup	30
TCGA-PG-A6IB	days_to_last_followup	277
TCGA-PG-A6IB	days_to_last_followup	470
TCGA-PG-A6IB	days_to_last_followup	648
TCGA-HU-A4GU	days_to_last_followup	190
TCGA-HT-8104	days_to_last_followup	372
TCGA-AF-2692	days_to_last_followup	412
TCGA-D3-A8GP	days_to_last_followup	4191
TCGA-5P-A9K0	days_to_last_followup	677
TCGA-29-1703	days_to_death	1815
TCGA-29-1703	days_to_last_followup	1815
TCGA-FG-7636	days_to_last_followup	124
TCGA-GE-A2C6	days_to_last_followup	206
TCGA-GE-A2C6	days_to_last_followup	206
TCGA-GE-A2C6	days_to_last_followup	381
TCGA-KO-8417	days_to_last_followup	1945
TCGA-DU-5855	days_to_last_followup	207
TCGA-BR-7703	days_to_last_followup	14
TCGA-BR-7703	days_to_last_followup	438
TCGA-BR-7703	days_to_last_followup	753
TCGA-BR-7703	days_to_last_followup	1100
TCGA-A4-A5Y1	days_to_last_followup	87
TCGA-02-0422	days_to_death	441
TCGA-02-0422	days_to_last_followup	441
TCGA-AB-2833	days_to_death	456
TCGA-06-0413	days_to_death	96
TCGA-06-0413	days_to_last_followup	5
TCGA-DX-A8BT	days_to_last_followup	811
TCGA-DX-A8BT	days_to_last_followup	1081
TCGA-DX-A8BT	days_to_last_followup	1230
TCGA-DX-A8BT	days_to_last_followup	1230
TCGA-24-2026	days_to_death	1059
TCGA-24-2026	days_to_last_followup	1059
TCGA-BR-6801	days_to_last_followup	35
TCGA-BR-6801	days_to_last_followup	642
TCGA-BR-6801	days_to_last_followup	1223
TCGA-KL-8330	days_to_last_followup	3067
TCGA-P5-A5EY	days_to_last_followup	72
TCGA-DB-5279	days_to_last_followup	1354
TCGA-DB-5279	days_to_last_followup	1354
TCGA-J8-A3YH	days_to_last_followup	175
TCGA-06-0158	days_to_death	329
TCGA-06-0158	days_to_last_followup	166
TCGA-AG-3999	days_to_last_followup	31
TCGA-B9-5156	days_to_last_followup	196
TCGA-B9-5156	days_to_last_followup	196
TCGA-B9-5156	days_to_last_followup	804
TCGA-B9-5156	days_to_last_followup	1338
TCGA-KM-8441	days_to_last_followup	114
TCGA-KM-8441	days_to_last_followup	114
TCGA-KM-8441	days_to_last_followup	400
TCGA-KM-8441	days_to_last_followup	876
TCGA-KK-A7AU	days_to_last_followup	1621
TCGA-B3-4104	days_to_last_followup	136
TCGA-B3-4104	days_to_last_followup	334
TCGA-B3-4104	days_to_last_followup	1049
TCGA-F5-6863	days_to_last_followup	23
TCGA-HT-7693	days_to_last_followup	533
TCGA-A4-A6HP	days_to_last_followup	4
TCGA-74-6581	days_to_last_followup	250
TCGA-74-6581	days_to_last_followup	250
TCGA-74-6581	days_to_last_followup	250
TCGA-DG-A2KM	days_to_last_followup	1218
TCGA-DG-A2KM	days_to_last_followup	1218
TCGA-DG-A2KM	days_to_last_followup	1946
TCGA-KO-8416	days_to_last_followup	1873
TCGA-02-0051	days_to_death	459
TCGA-02-0051	days_to_last_followup	459
TCGA-FY-A3W9	days_to_last_followup	23
TCGA-AG-3600	days_to_last_followup	0
TCGA-AG-A002	days_to_last_followup	31
TCGA-BQ-5881	days_to_last_followup	1454
TCGA-B9-A5W9	days_to_last_followup	5
TCGA-FY-A3R8	days_to_last_followup	142
TCGA-CI-6624	days_to_last_followup	144
TCGA-B9-A8YI	days_to_last_followup	52
TCGA-AG-4008	days_to_last_followup	31
TCGA-BQ-5888	days_to_last_followup	403
TCGA-KK-A59V	days_to_last_followup	2859
TCGA-EI-6881	days_to_last_followup	188
TCGA-D3-A2J9	days_to_death	723
TCGA-AB-2832	days_to_death	365
TCGA-KM-8440	days_to_last_followup	994
TCGA-KM-8440	days_to_last_followup	994
TCGA-KM-8440	days_to_last_followup	1366
TCGA-AB-2868	days_to_death	151
TCGA-DS-A5RQ	days_to_last_followup	208
TCGA-DS-A5RQ	days_to_last_followup	208
TCGA-DS-A5RQ	days_to_last_followup	512
TCGA-06-0162	days_to_death	104
TCGA-06-0162	days_to_last_followup	78
TCGA-2G-AAGK	days_to_last_followup	3290
TCGA-2G-AAGK	days_to_last_followup	3290
TCGA-2G-AAGK	days_to_last_followup	3621
TCGA-DB-A75K	days_to_last_followup	225
TCGA-IK-7675	days_to_death	578
TCGA-06-5410	days_to_death	108
TCGA-06-5410	days_to_last_followup	108
TCGA-HT-A615	days_to_last_followup	396
TCGA-HT-A615	days_to_last_followup	515
TCGA-HT-A615	days_to_last_followup	515
TCGA-EI-6507	days_to_last_followup	5
TCGA-A4-7286	days_to_last_followup	1
TCGA-DH-A669	days_to_death	919
TCGA-GL-A9DE	days_to_last_followup	140
TCGA-FE-A234	days_to_last_followup	1333
TCGA-FE-A234	days_to_last_followup	1697
TCGA-FE-A234	days_to_last_followup	2075
TCGA-FG-5962	days_to_last_followup	787
TCGA-FG-5962	days_to_last_followup	787
TCGA-FG-5962	days_to_last_followup	1099
TCGA-FG-5962	days_to_last_followup	1453
TCGA-BQ-5885	days_to_last_followup	921
TCGA-KM-8439	days_to_last_followup	247
TCGA-KM-8439	days_to_last_followup	247
TCGA-KM-8439	days_to_last_followup	708
TCGA-C5-A8YR	days_to_death	837
TCGA-CS-6666	days_to_last_followup	258
TCGA-CS-6666	days_to_last_followup	258
TCGA-CS-6666	days_to_last_followup	1428
TCGA-AG-3742	days_to_last_followup	30
TCGA-06-0216	days_to_death	735
TCGA-06-0216	days_to_last_followup	684
TCGA-AB-2936	days_to_last_followup	59
TCGA-KM-A7QC	days_to_last_followup	1961
TCGA-KM-A7QC	days_to_last_followup	1961
TCGA-KM-A7QC	days_to_last_followup	1961
TCGA-HT-7857	days_to_last_followup	7
TCGA-R6-A6KZ	days_to_death	154
TCGA-AG-3725	days_to_last_followup	0
TCGA-AB-2847	days_to_death	608
TCGA-06-2567	days_to_death	133
TCGA-06-2567	days_to_last_followup	133
TCGA-DJ-A3UP	days_to_last_followup	168
TCGA-B9-5155	days_to_last_followup	19
TCGA-B9-5155	days_to_last_followup	460
TCGA-B9-5155	days_to_last_followup	665
TCGA-VV-A86M	days_to_last_followup	214
TCGA-15-1446	days_to_last_followup	581
TCGA-VN-A88I	days_to_last_followup	269
TCGA-F9-A97G	days_to_last_followup	13
TCGA-06-0241	days_to_last_followup	455
TCGA-06-0241	days_to_last_followup	455
TCGA-06-0241	days_to_death	1481
TCGA-AB-2973	days_to_death	609
TCGA-GL-A4EM	days_to_last_followup	32
TCGA-BF-A5EP	days_to_last_followup	11
TCGA-AB-2919	days_to_last_followup	61
TCGA-KL-8342	days_to_last_followup	1835
TCGA-UW-A7GP	days_to_last_followup	1024
TCGA-RW-A68G	days_to_last_followup	21
TCGA-AF-6136	days_to_last_followup	232
TCGA-AF-6136	days_to_last_followup	468
TCGA-AF-6136	days_to_last_followup	741
TCGA-D3-A2JA	days_to_last_followup	3104
TCGA-KL-8332	days_to_last_followup	2582
TCGA-13-0887	days_to_death	2028
TCGA-13-0887	days_to_last_followup	2028
TCGA-D9-A3Z1	days_to_last_followup	345
TCGA-KN-8433	days_to_last_followup	341
TCGA-06-5414	days_to_last_followup	273
TCGA-EI-6509	days_to_last_followup	250
TCGA-08-0355	days_to_death	747
TCGA-08-0355	days_to_last_followup	685
TCGA-AG-3592	days_to_last_followup	0
TCGA-RM-A68W	days_to_last_followup	28
TCGA-19-2623	days_to_last_followup	229
TCGA-BK-A0CC	days_to_last_followup	212
TCGA-BK-A0CC	days_to_last_followup	311
TCGA-BK-A0CC	days_to_last_followup	1067
TCGA-26-1440	days_to_last_followup	296
TCGA-AG-A01Y	days_to_last_followup	0
TCGA-24-1545	days_to_death	1746
TCGA-24-1545	days_to_last_followup	1746
TCGA-BQ-7056	days_to_last_followup	612
TCGA-BG-A18A	days_to_last_followup	252
TCGA-S9-A6U1	days_to_last_followup	344
TCGA-S9-A6U1	days_to_last_followup	536
TCGA-S9-A6U1	days_to_last_followup	785
TCGA-A4-8098	days_to_last_followup	140
TCGA-E1-A7YL	days_to_death	492
TCGA-E1-A7YL	days_to_death	492
TCGA-E1-A7YL	days_to_death	492
TCGA-EJ-A65J	days_to_last_followup	91
TCGA-02-0451	days_to_death	493
TCGA-02-0451	days_to_last_followup	493
TCGA-SX-A7SR	days_to_last_followup	335
TCGA-61-1998	days_to_last_followup	168
TCGA-02-0068	days_to_death	804
TCGA-02-0068	days_to_last_followup	804
TCGA-HM-A4S6	days_to_last_followup	244
TCGA-A4-A5Y0	days_to_last_followup	118
TCGA-B5-A11U	days_to_last_followup	271
TCGA-SX-A71R	days_to_last_followup	1079
TCGA-SX-A71R	days_to_last_followup	1296
TCGA-SX-A71R	days_to_last_followup	1457
TCGA-AB-2969	days_to_last_followup	1127
TCGA-G9-6367	days_to_last_followup	875
TCGA-06-0146	days_to_death	611
TCGA-06-0146	days_to_last_followup	611
TCGA-AF-A56K	days_to_last_followup	2396
TCGA-CG-4465	days_to_death	274
TCGA-61-2102	days_to_death	197
TCGA-61-2102	days_to_last_followup	197
TCGA-UZ-A9PX	days_to_last_followup	833
TCGA-VD-A8K8	days_to_last_followup	20
TCGA-VD-A8K8	days_to_last_followup	513
TCGA-VD-A8K8	days_to_death	1377
TCGA-08-0380	days_to_death	454
TCGA-08-0380	days_to_last_followup	330
TCGA-CI-6623	days_to_last_followup	285
TCGA-CE-A3ME	days_to_last_followup	7
TCGA-08-0246	days_to_death	127
TCGA-08-0246	days_to_last_followup	119
TCGA-CH-5768	days_to_last_followup	731
TCGA-BQ-5884	days_to_last_followup	792
TCGA-CS-4941	days_to_death	234
TCGA-SI-AA8B	days_to_last_followup	154
TCGA-SI-AA8B	days_to_last_followup	154
TCGA-SI-AA8B	days_to_death	262
TCGA-12-3649	days_to_death	463
TCGA-12-3649	days_to_last_followup	351
TCGA-19-5952	days_to_death	575
TCGA-19-5952	days_to_last_followup	567
TCGA-EI-6511	days_to_last_followup	121
TCGA-EJ-5522	days_to_last_followup	1403
TCGA-EJ-5522	days_to_last_followup	1462
TCGA-EJ-5522	days_to_last_followup	2079
TCGA-KN-8426	days_to_last_followup	108
TCGA-19-1790	days_to_death	154
TCGA-19-1790	days_to_last_followup	154
TCGA-DX-A23V	days_to_death	2034
TCGA-AB-2935	days_to_death	61
TCGA-DY-A1DG	days_to_death	1566
TCGA-S9-A7R8	days_to_death	961
TCGA-DX-A7EN	days_to_last_followup	21
TCGA-DX-A7EN	days_to_last_followup	475
TCGA-DX-A7EN	days_to_last_followup	923
TCGA-EI-6510	days_to_last_followup	14
TCGA-DU-7018	days_to_death	933
TCGA-D3-A2J7	days_to_death	3136
TCGA-06-0137	days_to_death	812
TCGA-06-0137	days_to_last_followup	702
TCGA-UW-A7GX	days_to_last_followup	843
TCGA-PC-A5DO	days_to_death	2464
TCGA-HT-7684	days_to_last_followup	184
TCGA-BQ-5879	days_to_death	697
TCGA-BQ-5879	days_to_death	697
TCGA-BQ-5879	days_to_death	697
TCGA-BQ-5879	days_to_death	697
TCGA-QR-A705	days_to_last_followup	317
TCGA-AG-A008	days_to_last_followup	0
TCGA-HT-7477	days_to_last_followup	738
TCGA-EE-A2GC	days_to_last_followup	1316
TCGA-FG-A70Y	days_to_last_followup	868
TCGA-FG-A70Y	days_to_last_followup	868
TCGA-FG-A70Y	days_to_last_followup	868
TCGA-AF-3914	days_to_last_followup	265
TCGA-AF-3914	days_to_last_followup	390
TCGA-AF-3914	days_to_last_followup	1146
TCGA-AF-3914	days_to_last_followup	1146
TCGA-HT-7607	days_to_death	96
TCGA-06-2557	days_to_death	33
TCGA-06-2557	days_to_last_followup	33
TCGA-AG-A00C	days_to_last_followup	0
TCGA-12-0615	days_to_death	467
TCGA-12-0615	days_to_last_followup	426
TCGA-02-0285	days_to_death	422
TCGA-02-0285	days_to_last_followup	422
TCGA-AG-3728	days_to_last_followup	0
TCGA-02-0001	days_to_death	358
TCGA-02-0001	days_to_last_followup	279
TCGA-KN-8425	days_to_last_followup	2211
TCGA-EO-A1Y5	days_to_last_followup	332
TCGA-EO-A1Y5	days_to_last_followup	332
TCGA-EO-A1Y5	days_to_last_followup	327
TCGA-DU-5874	days_to_last_followup	461
TCGA-GL-7966	days_to_last_followup	112
TCGA-HT-8019	days_to_last_followup	1004
TCGA-KN-8424	days_to_last_followup	1983
TCGA-WB-A80P	days_to_last_followup	9219
TCGA-24-1105	days_to_death	1442
TCGA-24-1105	days_to_last_followup	1442
TCGA-26-1439	days_to_death	422
TCGA-36-2540	days_to_last_followup	724
TCGA-KL-8333	days_to_last_followup	2648
TCGA-3A-A9IZ	days_to_death	308
TCGA-4A-A93Y	days_to_last_followup	2
TCGA-AB-2950	days_to_last_followup	306
TCGA-AG-3587	days_to_last_followup	31
TCGA-AB-2956	days_to_death	183
TCGA-KV-A6GE	days_to_last_followup	506
TCGA-EJ-5494	days_to_last_followup	378
TCGA-EJ-5494	days_to_last_followup	826
TCGA-EJ-5494	days_to_last_followup	1477
TCGA-12-0820	days_to_death	562
TCGA-12-0820	days_to_last_followup	562
TCGA-G7-6792	days_to_last_followup	1257
TCGA-G7-6792	days_to_last_followup	1479
TCGA-G7-6792	days_to_last_followup	2765
TCGA-06-2558	days_to_death	380
TCGA-06-2558	days_to_last_followup	23
TCGA-2Z-A9J3	days_to_death	1771
TCGA-EM-A2P3	days_to_last_followup	10
TCGA-VF-A8AC	days_to_last_followup	901
TCGA-02-0038	days_to_death	326
TCGA-02-0038	days_to_last_followup	326
TCGA-Y8-A8RZ	days_to_last_followup	205
TCGA-28-5207	days_to_death	343
TCGA-28-5207	days_to_last_followup	275
TCGA-28-5207	days_to_last_followup	275
TCGA-28-5207	days_to_death	343
TCGA-28-5207	days_to_last_followup	275
TCGA-28-5207	days_to_death	343
TCGA-HT-7687	days_to_last_followup	0
TCGA-2Z-A9JR	days_to_last_followup	161
TCGA-BQ-7053	days_to_last_followup	1516
TCGA-AH-6549	days_to_last_followup	6
TCGA-MA-AA3Z	days_to_last_followup	469
TCGA-EJ-AB27	days_to_last_followup	145
TCGA-UW-A72S	days_to_last_followup	230
TCGA-GS-A9TX	days_to_last_followup	887
TCGA-GS-A9TX	days_to_last_followup	1132
TCGA-GS-A9TX	days_to_last_followup	1163
TCGA-GS-A9TX	days_to_last_followup	1373
TCGA-AG-3890	days_to_last_followup	0
TCGA-A5-A1OG	days_to_last_followup	348
TCGA-A5-A1OG	days_to_last_followup	348
TCGA-A5-A1OG	days_to_death	973
TCGA-02-0325	days_to_death	323
TCGA-02-0325	days_to_last_followup	323
TCGA-29-2425	days_to_last_followup	1977
TCGA-14-0817	days_to_death	164
TCGA-14-0817	days_to_last_followup	164
TCGA-14-1829	days_to_last_followup	218
TCGA-YL-A8SP	days_to_last_followup	2170
TCGA-YL-A8SP	days_to_last_followup	2170
TCGA-YL-A8SP	days_to_last_followup	2366
TCGA-BQ-7061	days_to_last_followup	218
TCGA-76-6660	days_to_death	114
TCGA-KM-A7Q8	days_to_last_followup	246
TCGA-QH-A65V	days_to_last_followup	147
TCGA-AB-2860	days_to_death	427
TCGA-KN-8421	days_to_last_followup	2674
TCGA-2Z-A9J5	days_to_last_followup	2861
TCGA-02-0333	days_to_death	133
TCGA-02-0333	days_to_last_followup	133
TCGA-CS-5394	days_to_last_followup	3
TCGA-CS-5394	days_to_last_followup	3
TCGA-CS-5394	days_to_last_followup	8
TCGA-DB-A64L	days_to_last_followup	335
TCGA-UW-A7GR	days_to_last_followup	930
TCGA-HC-A6AS	days_to_last_followup	44
TCGA-S9-A6WH	days_to_last_followup	697
TCGA-S9-A6WH	days_to_last_followup	987
TCGA-S9-A6WH	days_to_last_followup	1173
TCGA-S9-A7IQ	days_to_last_followup	434
TCGA-KO-8410	days_to_last_followup	2670
TCGA-CE-A483	days_to_last_followup	3
TCGA-AG-3896	days_to_last_followup	31
TCGA-30-1887	days_to_death	738
TCGA-30-1887	days_to_last_followup	738
TCGA-KO-8411	days_to_last_followup	3141
TCGA-14-1452	days_to_death	216
TCGA-14-1452	days_to_last_followup	216
TCGA-FG-8181	days_to_last_followup	106
TCGA-FG-8181	days_to_last_followup	394
TCGA-FG-8181	days_to_last_followup	862
TCGA-DW-5561	days_to_last_followup	414
TCGA-S9-A7R4	days_to_last_followup	530
TCGA-EE-A3AH	days_to_death	4222
TCGA-76-4932	days_to_death	1458
TCGA-76-4932	days_to_last_followup	1458
TCGA-CG-4477	days_to_last_followup	31
TCGA-S9-A7J3	days_to_last_followup	247
TCGA-S9-A7J3	days_to_last_followup	518
TCGA-S9-A7J3	days_to_last_followup	629
TCGA-HT-A5RA	days_to_last_followup	447
TCGA-DE-A0Y3	days_to_last_followup	952
TCGA-DE-A0Y3	days_to_last_followup	1109
TCGA-DE-A0Y3	days_to_last_followup	1526
TCGA-14-1395	days_to_death	42
TCGA-14-1395	days_to_last_followup	42
TCGA-AG-A01N	days_to_last_followup	31
TCGA-TM-A84Q	days_to_last_followup	575
TCGA-KO-8407	days_to_last_followup	2820
TCGA-AB-2881	days_to_last_followup	393
TCGA-12-1089	days_to_death	177
TCGA-12-1089	days_to_last_followup	177
TCGA-D9-A148	days_to_last_followup	4511
TCGA-AG-3892	days_to_last_followup	31
TCGA-02-0057	days_to_death	604
TCGA-02-0057	days_to_last_followup	604
TCGA-BR-6706	days_to_last_followup	66
TCGA-BR-6706	days_to_last_followup	402
TCGA-BR-6706	days_to_death	549
TCGA-F5-6861	days_to_last_followup	34
TCGA-F5-6861	days_to_last_followup	449
TCGA-F5-6861	days_to_last_followup	1160
TCGA-KM-A7Q6	days_to_last_followup	106
TCGA-DB-5276	days_to_last_followup	1595
TCGA-F5-6812	days_to_last_followup	20
TCGA-F5-6812	days_to_last_followup	378
TCGA-F5-6812	days_to_last_followup	742
TCGA-F5-6812	days_to_last_followup	1110
TCGA-61-1743	days_to_death	1329
TCGA-61-1743	days_to_last_followup	1329
TCGA-D7-5577	days_to_last_followup	263
TCGA-D7-5577	days_to_last_followup	376
TCGA-D7-5577	days_to_death	782
TCGA-EV-5901	days_to_last_followup	472
TCGA-06-0188	days_to_last_followup	866
TCGA-06-0188	days_to_last_followup	866
TCGA-06-0188	days_to_death	1356
TCGA-AG-A025	days_to_last_followup	1520
TCGA-DU-6393	days_to_death	1585
TCGA-08-0510	days_to_death	130
TCGA-08-0510	days_to_last_followup	107
TCGA-OR-A5JP	days_to_last_followup	149
TCGA-TM-A7C5	days_to_last_followup	770
TCGA-AB-2896	days_to_death	214
TCGA-DW-7963	days_to_last_followup	876
TCGA-13-0888	days_to_last_followup	2141
TCGA-13-0888	days_to_last_followup	2141
TCGA-13-0888	days_to_death	2811
TCGA-28-1749	days_to_last_followup	280
TCGA-06-A7TL	days_to_last_followup	165
TCGA-08-0344	days_to_death	3524
TCGA-08-0344	days_to_last_followup	3310
TCGA-US-A77G	days_to_death	12
TCGA-26-5136	days_to_last_followup	37
TCGA-EI-7004	days_to_last_followup	62
TCGA-CS-6668	days_to_last_followup	244
TCGA-CS-6668	days_to_last_followup	244
TCGA-CS-6668	days_to_last_followup	1519
TCGA-AB-2964	days_to_last_followup	1277
TCGA-RW-A68A	days_to_last_followup	397
TCGA-AG-3885	days_to_last_followup	0
TCGA-AB-2834	days_to_death	245
TCGA-AF-6672	days_to_last_followup	224
TCGA-AF-6672	days_to_last_followup	316
TCGA-AF-6672	days_to_last_followup	748
TCGA-HW-8321	days_to_last_followup	17
TCGA-HW-8321	days_to_last_followup	596
TCGA-HW-8321	days_to_last_followup	1294
TCGA-HT-7609	days_to_last_followup	1399
TCGA-RR-A6KA	days_to_death	191
TCGA-GL-A9DD	days_to_last_followup	341
TCGA-02-0084	days_to_death	384
TCGA-02-0084	days_to_last_followup	7
TCGA-AG-3598	days_to_last_followup	0
TCGA-AB-2831	days_to_death	640
TCGA-BQ-5882	days_to_death	658
TCGA-4V-A9QW	days_to_last_followup	428
TCGA-4V-A9QW	days_to_last_followup	428
TCGA-4V-A9QW	days_to_last_followup	630
TCGA-AB-2939	days_to_last_followup	455
TCGA-2Z-A9JN	days_to_last_followup	740
TCGA-EQ-8122	days_to_last_followup	237
TCGA-AG-A020	days_to_last_followup	31
TCGA-E1-A7YO	days_to_death	2282
[truncated: 15,118 more rows]
