# Supplementary material for: Integrative analysis and machine learning on cancer genomics data using the Cancer Systems Biology Database (CancerSysDB)
Source: BMC Bioinformatics. 2018 Apr 24;19:156. doi: 10.1186/s12859-018-2157-7 (PMC5921751; doi:10.1186/s12859-018-2157-7)
Supplement: Supplementary file 1 — The source code of the database queries and workflow scripts for the three use cases reported in the paper. The results can be reproduced using the query results and analysis scripts provided. File query1.csv contains the barcodes of all samples for which mutation data do exist. File query2.csv contains the barcodes of all samples which carry a mutation in the gene of interest. Finally, query3.csv contains the survival data (according to Fig. 1a), a list of all mutations of patients in the cohort of interest (according to Fig. 1b), or a list of all genomic segments with aberrant copy number in the cohort of interest (according to Fig. 1c). There are small discrepancies between the number of patients with mutation data and the number of patients with survival data (Fig. 1a) and copy number data (Fig. 1c). (ZIP 4981 kb) [file 12859_2018_2157_MOESM1_ESM.zip › QuerySource/Fig1a/SurvivalWorkflow.json]

{
	"DataType":"ConceptualWorkflow",
	"plainDescription":"Overall survival depending on mutation status",
	"longDescription":"Somatic mutations can severely affect the prognosis of a patient's overall survival. In this analysis tool, users can choose arbitrary cohorts from the CancerSysDB and analyze the overall survival times depending on the mutation status of a user-defined gene. Data are shown as Kaplan-Meier curves split into cohorts with and without the mutation. Furthermore, the differences in median overall survival are computed and evaluated by a log-rank test.",
	"sourceIdentifier":"SurvivalWorkflow",
	"type":"AAA",

	"InputParameters":[
		{	
			"identifier":"mutationSplitGene",
			"dataType":"Gene",
			"description":"mutation status of gene to split the data with"
		}
	],
		
	"execWorkflows":[
		{		
			"description":"Overall survival depending on mutation status",
			"outputFiles":{"showcase3_output.txt":"txt","showcase3_output.pdf":"pdf"},
			"ExcecutionCommands":["Rscript showcase3_analysis.R"],
			"VerificationCommands":["Rscript"],
			"setFiles":["showcase3_analysis.R"],

			"inputData":[
				{
					"OutputFields":["ID"],
					"hqlQuery":"SELECT DISTINCT s.sourceIdentifier FROM DataVariation v JOIN v.dataset d JOIN d.samples s JOIN s.tissueType t WHERE t.abbreviation='TP'",
					"outputName":"query1.csv",
					"name":"one" 
				},
				{
					"OutputFields":["ID","Study"],
					"parametersForQuery":{"mutationSplitGene":"mutationSplitGene"},
					"hqlQuery":"SELECT DISTINCT s.sourceIdentifier FROM DataVariationAnnotation va JOIN va.variation v JOIN v.dataset d JOIN va.gene g JOIN d.samples s JOIN s.tissueType t WHERE g.name=:mutationSplitGene AND t.abbreviation='TP'",
					"outputName":"query2.csv",
					"name":"two"
				},
				{
					"OutputFields":["ID","EventStatus","LastFollowUp"],
					"hqlQuery":"SELECT p.sourceIdentifier,cd.exactName,cd.value FROM Patient p JOIN p.importInfos ii JOIN ii.infos cd WHERE cd.exactName IN ('days_to_death','days_to_last_followup')",
					"outputName":"query3.csv",
					"name":"three"
				}
			]
		}
	]
}
