# Supplementary material for: Integrative analysis and machine learning on cancer genomics data using the Cancer Systems Biology Database (CancerSysDB)
Source: BMC Bioinformatics. 2018 Apr 24;19:156. doi: 10.1186/s12859-018-2157-7 (PMC5921751; doi:10.1186/s12859-018-2157-7)
Supplement: Supplementary file 1 — The source code of the database queries and workflow scripts for the three use cases reported in the paper. The results can be reproduced using the query results and analysis scripts provided. File query1.csv contains the barcodes of all samples for which mutation data do exist. File query2.csv contains the barcodes of all samples which carry a mutation in the gene of interest. Finally, query3.csv contains the survival data (according to Fig. 1a), a list of all mutations of patients in the cohort of interest (according to Fig. 1b), or a list of all genomic segments with aberrant copy number in the cohort of interest (according to Fig. 1c). There are small discrepancies between the number of patients with mutation data and the number of patients with survival data (Fig. 1a) and copy number data (Fig. 1c). (ZIP 4981 kb) [file 12859_2018_2157_MOESM1_ESM.zip › QuerySource/Fig1b/workflow_vartypes.json]

{
	"DataType":"ConceptualWorkflow",
	"plainDescription":"Statistics on variant types (transitions, transversions) depending on mutation status",
	"longDescription":"Mutations in particular intracellular signalling pathways can make cells susceptible to DNA damage, e.g. induced by oxidative stress. This may bias the mutational landscape towards a particular type of transitions (replacement of a purine base with another purine base or replacement of a pyrimidine base with another pyrimidine base) or transversions (replacement of a purine base with a pyrimidine base or vice versa). This workflow can compare the biases towards a particular type of mutations between patients with and without a mutation in a particular gene.",
	"sourceIdentifier":"VarTypeWorkflow",
	"type":"AAA",

	"InputParameters":[
		{	
			"identifier":"mutationSplitGene",
			"dataType":"Gene",
			"description":"Mutation status of gene to split the data with"
		},
		{
			"identifier":"Cohort",
			"dataType":"String",
			"description":"The cohort to run the analysis on",
			"predefinedValuesQuery":"Study.sourceIdentifier"
		}
	],
		
	"execWorkflows":[
		{		
			"description":"Statistics on variant types (transitions, transversions) depending on mutation status",
			"outputFiles":{"VarTypes_output.csv":"csv","VarTypes_output.svg":"svg","VarTypes_output.pdf":"pdf"},
			"ExcecutionCommands":["Rscript workflow_vartypes.R"],
			"VerificationCommands":["Rscript"],
			"setFiles":["workflow_vartypes.R"],

			"inputData":[
				{
					"OutputFields":["ID"],
					"parametersForQuery":{"Cohort":"Cohort"},
					"hqlQuery":"SELECT DISTINCT s.sourceIdentifier FROM DataVariation v JOIN v.dataset ds JOIN ds.samples s JOIN s.tissueType t JOIN s.patient p join p.study stud WHERE t.abbreviation='TP' and stud.sourceIdentifier = :Cohort",
					"outputName":"query1.csv",
					"name":"one" 
				},
				{
					"OutputFields":["ID"],
					"parametersForQuery":{"mutationSplitGene":"mutationSplitGene","Cohort":"Cohort"},
					"hqlQuery":"SELECT DISTINCT s.sourceIdentifier FROM DataVariationAnnotation va JOIN va.variation v JOIN v.dataset ds JOIN va.gene g JOIN ds.samples s JOIN s.tissueType t  JOIN s.patient p join p.study stud  WHERE g=:mutationSplitGene AND t.abbreviation='TP' and stud.sourceIdentifier = :Cohort",
					"outputName":"query2.csv",
					"name":"two"
				},
				{
					"OutputFields":["ID","StudyName","Chromosome","startPos","endPos","refAllele","altAllele"],
					"parametersForQuery":{"Cohort":"Cohort"},
					"hqlQuery":"SELECT s.label,stud.description,v.chromosome,v.startPos,v.endPos,v.refAllele,v.altAllele FROM DataVariation v JOIN v.dataset ds JOIN ds.samples s JOIN s.tissueType tt JOIN s.patient p join p.study stud WHERE tt.abbreviation= 'TP' and stud.sourceIdentifier = :Cohort",
					"outputName":"query3.csv",
					"name":"three"
				}
			]
		}
	]
}
